# Supplementary material for: Identification of a novel uterine leiomyoma GWAS locus in a Japanese population
Source: Sci Rep. 2020 Jan 27;10:1197. doi: 10.1038/s41598-020-58066-8 (PMC6985131; doi:10.1038/s41598-020-58066-8)
Supplement: Supplementary file 2 — Supporting Information. [file 41598_2020_58066_MOESM2_ESM.xlsx]

## Sheet: supplementary table S1
	Supplemental Table S1: 578 SNPs with genome wide significance (P < 6.6 x 10-9) after the meta-analysis of stage 1 and 2.
	SNP	Chr	Position	Reference Allele	Non Reference Allele	RSQRa		GWAS Screening Stage 1				Screening Stage 2				meta-analysis
								P	OR	95% CI		P	OR	95% CI		P	OR	95% CI	Qb	I2 c
	rs12407439	1	22347396	G	A	0.6484		3.219e-08	0.859	0.813-0.907		1.215e-14	0.85	0.816-0.886		3.452e-21	0.8532	0.826-0.882	0.7635	0
	rs10917119	1	22348409	G	A	0.8222		1.544e-09	1.16	1.105-1.218		1.006e-15	1.163	1.120-1.207		3.415e-23	1.1619	1.128-1.197	0.9344	0
	rs3117047	1	22348587	A	C	0.8383		1.956e-05	1.119	1.063-1.178		5.453e-06	1.095	1.053-1.139		4.565e-10	1.1039	1.070-1.139	0.5086	0
	rs79050195	1	22349386	C	T	0.8223		1.56e-09	1.16	1.105-1.218		9.923e-16	1.163	1.120-1.207		3.415e-23	1.1619	1.128-1.197	0.9344	0
	rs10799730	1	22349615	A	G	0.8411		1.97e-05	1.118	1.062-1.176		5.98e-06	1.094	1.052-1.138		6.567e-10	1.1029	1.069-1.138	0.5083	0
	rs2473307	1	22350834	C	T	0.8489		1.951e-05	1.118	1.062-1.176		5.8e-06	1.094	1.052-1.138		6.567e-10	1.1029	1.069-1.138	0.5083	0
	rs2255282	1	22352040	T	G	0.8535		7.764e-06	1.123	1.067-1.182		2.814e-06	1.097	1.055-1.141		1.666e-10	1.1066	1.073-1.142	0.4752	0
	rs3768579	1	22353136	G	A	0.8482		1.75e-09	1.157	1.104-1.213		9.839e-16	1.16	1.118-1.204		4.324e-23	1.1588	1.125-1.193	0.9326	0
	rs80173514	1	22354538	C	A	0.9194		1.837e-09	1.15	1.099-1.203		8.48e-16	1.154	1.114-1.195		1.355e-23	1.1525	1.121-1.185	0.9054	0
	rs2473290	1	22358457	C	T	0.9549		2.398e-09	1.146	1.095-1.199		2.626e-16	1.154	1.116-1.193		7.235e-25	1.1512	1.121-1.182	0.8078	0
	rs2473289	1	22358573	C	T	0.9117		2.546e-05	1.113	1.060-1.169		2.404e-06	1.095	1.055-1.137		1.615e-10	1.1016	1.069-1.135	0.6036	0
	rs61778045	1	22358595	G	A	0.965		2.059e-09	1.146	1.095-1.199		6.611e-16	1.15	1.112-1.189		3.936e-24	1.1486	1.118-1.180	0.903	0
	rs2473288	1	22358747	C	T	0.965		7.663e-06	1.116	1.065-1.170		1.664e-06	1.093	1.053-1.134		7.614e-11	1.1018	1.070-1.134	0.4963	0
	rs61778046	1	22358789	G	T	0.9657		2.07e-09	1.146	1.095-1.199		6.583e-16	1.15	1.112-1.189		3.936e-24	1.1486	1.118-1.180	0.903	0
	rs12027753	1	22358836	C	T	0.9659		2.206e-09	1.146	1.095-1.199		7.221e-16	1.15	1.112-1.189		3.936e-24	1.1486	1.118-1.180	0.903	0
	rs7541107	1	22359082	C	G	0.9522		4.043e-05	1.105	1.054-1.158		9.466e-06	1.085	1.045-1.126		2.703e-09	1.0927	1.061-1.125	0.5507	0
	rs2009020	1	22359392	G	A	0.9113		5.289e-06	1.123	1.067-1.182		4.407e-06	1.093	1.053-1.134		1.443e-10	1.1034	1.071-1.137	0.4004	0
	rs2473287	1	22359698	C	T	0.9709		7.532e-06	1.115	1.064-1.169		1.624e-06	1.093	1.055-1.132		2.495e-11	1.1009	1.070-1.132	0.5065	0
	rs72665313	1	22359839	T	C	0.9699		2.06e-09	1.146	1.095-1.199		6.733e-16	1.15	1.112-1.189		3.936e-24	1.1486	1.118-1.180	0.903	0
	rs2473286	1	22359922	C	T	0.8618		2.184e-06	1.136	1.077-1.198		1.497e-06	1.103	1.061-1.147		1.48e-11	1.1146	1.080-1.150	0.3803	0
	rs2501287	1	22359994	G	A	0.8634		5.167e-06	1.129	1.071-1.190		2.616e-06	1.099	1.057-1.143		9.954e-11	1.1095	1.075-1.145	0.4228	0
	rs10917125	1	22360049	C	T	0.8989		6.088e-06	1.124	1.068-1.183		2.635e-06	1.096	1.054-1.140		1.841e-10	1.1063	1.072-1.141	0.4419	0
	rs12021606	1	22360260	T	G	0.9732		7.48e-06	1.115	1.064-1.169		1.603e-06	1.093	1.055-1.132		2.495e-11	1.1009	1.070-1.132	0.5065	0
	rs12021637	1	22360383	A	G	0.8843		6.398e-06	1.125	1.069-1.184		2.858e-06	1.097	1.055-1.141		1.267e-10	1.1073	1.073-1.142	0.4423	0
	rs67111920	1	22360461	A	G	0.9342		1.285e-05	1.116	1.063-1.172		2.739e-06	1.093	1.053-1.134		1.741e-10	1.1014	1.069-1.135	0.5072	0
	rs2501286	1	22360581	G	T	0.8875		6.298e-06	1.125	1.069-1.184		2.804e-06	1.097	1.055-1.141		1.267e-10	1.1073	1.073-1.142	0.4423	0
	rs2473285	1	22360582	C	T	0.8878		6.287e-06	1.125	1.069-1.184		2.806e-06	1.097	1.055-1.141		1.267e-10	1.1073	1.073-1.142	0.4423	0
	rs2473284	1	22360689	C	T	0.9052		5.301e-06	1.124	1.068-1.183		5.108e-06	1.093	1.051-1.137		3.717e-10	1.1044	1.071-1.139	0.3939	0
	rs2473283	1	22360800	A	G	0.9291		9.865e-06	1.117	1.064-1.173		1.818e-06	1.095	1.055-1.137		9.117e-11	1.103	1.071-1.136	0.5264	0
	rs2473282	1	22360855	T	C	0.9488		8.041e-06	1.117	1.064-1.173		2.502e-06	1.093	1.053-1.134		1.51e-10	1.1017	1.070-1.135	0.4891	0
	rs7525440	1	22360869	T	C	0.8732		7.233e-06	1.126	1.070-1.185		4.225e-06	1.096	1.054-1.140		1.401e-10	1.1071	1.073-1.142	0.4104	0
	rs7525444	1	22360876	T	C	0.9494		7.979e-06	1.117	1.064-1.173		2.498e-06	1.092	1.052-1.133		1.941e-10	1.1011	1.069-1.134	0.471	0
	rs4655015	1	22360911	G	A	0.9934		7.054e-06	1.114	1.063-1.168		1.458e-06	1.092	1.054-1.131		3.83e-11	1.0999	1.069-1.131	0.5061	0
	rs4655016	1	22360970	T	C	0.9938		7.04e-06	1.114	1.063-1.168		1.455e-06	1.092	1.054-1.131		3.83e-11	1.0999	1.069-1.131	0.5061	0
	rs4654781	1	22361062	C	T	0.9942		7.011e-06	1.114	1.063-1.168		1.455e-06	1.092	1.054-1.131		3.83e-11	1.0999	1.069-1.131	0.5061	0
	rs2473281	1	22361129	T	C	0.9945		6.992e-06	1.114	1.063-1.168		1.45e-06	1.092	1.054-1.131		3.83e-11	1.0999	1.069-1.131	0.5061	0
	rs111992780	1	22361229	C	T	0.9874		2.09e-09	1.144	1.096-1.194		7.205e-16	1.148	1.110-1.187		2.889e-24	1.1465	1.117-1.177	0.9001	0
	rs2473280	1	22361356	C	G	0.948		1.38e-05	1.114	1.061-1.170		4.032e-06	1.091	1.051-1.132		3.789e-10	1.0994	1.067-1.132	0.5064	0
	rs2473279	1	22361472	T	C	0.996		6.979e-06	1.114	1.063-1.168		1.447e-06	1.092	1.054-1.131		3.83e-11	1.0999	1.069-1.131	0.5061	0
	rs2473278	1	22361504	A	G	0.9964		6.997e-06	1.114	1.063-1.168		1.446e-06	1.092	1.054-1.131		3.83e-11	1.0999	1.069-1.131	0.5061	0
	rs2473277	1	22361845	A	G	0.9967		6.976e-06	1.114	1.063-1.168		1.439e-06	1.092	1.054-1.131		3.83e-11	1.0999	1.069-1.131	0.5061	0
	rs2473276	1	22362194	C	T	0.9144		4.558e-06	1.125	1.069-1.184		1.765e-06	1.097	1.057-1.139		3.924e-11	1.1067	1.074-1.140	0.4338	0
	rs2501284	1	22362197	G	A	0.9027		4.91e-06	1.125	1.069-1.184		2.201e-06	1.097	1.055-1.141		1.267e-10	1.1073	1.073-1.142	0.4423	0
	rs3117046	1	22362426	T	C	0.9891		6.713e-06	1.115	1.064-1.169		1.416e-06	1.092	1.054-1.131		3.29e-11	1.1002	1.070-1.132	0.4872	0
	rs2473275	1	22362717	T	C	0.9427		1.029e-05	1.116	1.063-1.172		3.087e-06	1.092	1.052-1.133		2.235e-10	1.1007	1.069-1.134	0.4887	0
	rs2038109	1	22362805	G	T	0.8389		3.074e-05	1.121	1.063-1.182		1.886e-05	1.093	1.049-1.139		2.854e-09	1.1035	1.068-1.140	0.4596	0
	rs2038106	1	22362940	T	G	0.9779		6.397e-06	1.116	1.065-1.170		1.261e-06	1.093	1.055-1.132		2.141e-11	1.1012	1.071-1.133	0.4876	0
	rs2038105	1	22363039	G	A	0.9688		7.63e-06	1.116	1.065-1.170		8.708e-07	1.096	1.056-1.138		3.564e-11	1.1037	1.072-1.136	0.5547	0
	rs3117045	1	22363507	G	A	0.9806		6.413e-06	1.116	1.065-1.170		1.377e-06	1.093	1.055-1.132		2.141e-11	1.1012	1.071-1.133	0.4876	0
	rs3123459	1	22363646	C	A	0.9602		4.635e-06	1.119	1.065-1.175		1.22e-06	1.094	1.054-1.136		8.819e-11	1.1031	1.071-1.136	0.4718	0
	rs3117044	1	22363918	A	G	0.9676		5.947e-06	1.117	1.066-1.171		1.336e-06	1.094	1.054-1.136		5.068e-11	1.1028	1.071-1.135	0.4967	0
	rs12405695	1	22365689	T	C	0.9482		3.207e-10	0.866	0.828-0.906		1.747e-16	0.866	0.838-0.895		6.713e-26	0.866	0.843-0.890	1	0
	rs10799731	1	22365829	C	T	0.9014		4.297e-11	0.857	0.819-0.897		5.857e-17	0.861	0.831-0.892		1.225e-26	0.8595	0.836-0.884	0.8733	0
	rs10917128	1	22366102	C	T	0.9278		9.464e-11	0.861	0.823-0.901		4.337e-17	0.862	0.832-0.893		8.001e-26	0.8616	0.838-0.886	0.9683	0
	rs72665317	1	22367073	G	T	0.9238		5.332e-11	0.859	0.821-0.899		1.699e-17	0.86	0.830-0.891		1.389e-26	0.8596	0.836-0.884	0.9682	0
	rs2501279	1	22368342	T	C	0.915		3.107e-06	1.127	1.071-1.186		8.363e-07	1.1	1.060-1.142		1.349e-11	1.1093	1.076-1.143	0.4514	0
	rs2473332	1	22369117	T	C	0.9057		1.043e-06	1.133	1.077-1.192		2.302e-07	1.105	1.065-1.147		1.478e-12	1.1147	1.082-1.149	0.4371	0
	rs2473330	1	22370421	G	A	0.9101		2.189e-06	1.129	1.073-1.188		4.237e-07	1.103	1.063-1.145		4.54e-12	1.112	1.079-1.146	0.4694	0
	rs10917130	1	22371065	G	T	0.929		2.234e-11	0.856	0.818-0.895		1.363e-17	0.86	0.830-0.891		5.041e-27	0.8585	0.835-0.883	0.8732	0
	rs725158	1	22378280	A	T	0.921		1.709e-11	0.855	0.817-0.894		1.525e-18	0.855	0.825-0.886		2.16e-28	0.855	0.832-0.879	1	0
	rs3754496	1	22378880	A	C	0.9187		1.873e-11	0.855	0.817-0.894		9.412e-19	0.854	0.824-0.885		1.219e-28	0.8544	0.831-0.878	0.968	0
	rs12035094	1	22384713	T	G	0.4587		3.984e-09	0.814	0.760-0.872		8.171e-16	0.806	0.764-0.850		3.545e-23	0.809	0.776-0.844	0.8232	0
	rs17837951	1	22388872	T	C	0.942		1.828e-11	0.856	0.818-0.895		7.298e-19	0.855	0.825-0.886		3.06e-28	0.8554	0.832-0.879	0.9681	0
	rs56319427	1	22396998	C	T	0.8704		2.085e-11	0.852	0.813-0.893		2.327e-18	0.853	0.823-0.884		1.74e-28	0.8526	0.829-0.877	0.9688	0
	rs12038474	1	22403357	A	G	0.9584		1.745e-11	0.857	0.819-0.897		6.597e-19	0.856	0.828-0.885		8.019e-30	0.8564	0.834-0.880	0.9674	0
	rs2268179	1	22414785	T	G	0.968		1.733e-11	0.858	0.820-0.898		3.747e-19	0.856	0.828-0.885		1.131e-29	0.8567	0.834-0.880	0.935	0
	rs2268177	1	22415410	T	A	0.9682		1.733e-11	0.858	0.820-0.898		3.735e-19	0.856	0.828-0.885		1.131e-29	0.8567	0.834-0.880	0.935	0
	rs10917151	1	22422721	A	G	0.9908		1.964e-11	0.86	0.822-0.900		6.571e-19	0.858	0.830-0.887		7.793e-29	0.8587	0.836-0.882	0.9351	0
	rs1534949	1	22426187	A	C	0.9946		1.01e-06	1.129	1.075-1.186		7.036e-08	1.107	1.067-1.149		6.188e-13	1.115	1.082-1.149	0.5309	0
	rs7412010	1	22436446	C	G	0.9252		2.674e-12	0.848	0.809-0.889		1.496e-18	0.854	0.824-0.885		8.355e-29	0.8518	0.828-0.876	0.8142	0
	rs2235529	1	22450487	T	C	0.9992		5.196e-12	0.857	0.821-0.895		1.341e-19	0.856	0.828-0.885		9.737e-31	0.8564	0.834-0.879	0.9665	0
	rs12404660	1	22458794	A	G	0.9943		6.463e-05	1.104	1.051-1.159		2.81e-14	1.157	1.115-1.201		1.809e-17	1.1373	1.104-1.172	0.1354	55.16
	rs12037376	1	22462111	A	G	0.9717		2.816e-12	0.853	0.815-0.892		5.602e-19	0.856	0.828-0.885		1.999e-30	0.8549	0.832-0.878	0.9023	0
	rs10799737	1	22462131	T	G	0.9716		2.796e-12	0.852	0.814-0.891		5.592e-19	0.856	0.828-0.885		1.408e-30	0.8546	0.832-0.878	0.8699	0
	rs61768001	1	22465820	C	T	0.9776		3.251e-12	0.854	0.816-0.893		5.38e-20	0.853	0.825-0.882		4.127e-31	0.8534	0.831-0.877	0.9673	0
	rs3820282	1	22468215	T	C	0.9774		3.192e-12	0.854	0.816-0.893		5.418e-20	0.853	0.825-0.882		4.127e-31	0.8534	0.831-0.877	0.9673	0
	rs56318008	1	22470407	T	C	0.9771		3.118e-12	0.853	0.815-0.892		5.474e-20	0.853	0.825-0.882		2.896e-31	0.853	0.830-0.876	1	0
	rs55938609	1	22470451	C	G	0.9771		3.108e-12	0.853	0.815-0.892		5.478e-20	0.853	0.825-0.882		2.896e-31	0.853	0.830-0.876	1	0
	rs7529389	1	22475425	T	G	0.9444		1.842e-07	1.142	1.087-1.199		1.284e-09	1.124	1.083-1.167		4.98e-16	1.1306	1.098-1.165	0.6129	0
	rs7521775	1	22475649	C	T	0.9675		2.111e-07	1.138	1.084-1.195		5.759e-10	1.124	1.083-1.167		9.984e-16	1.1291	1.096-1.163	0.6934	0
	rs7517829	1	22480159	A	G	0.9779		2.043e-06	1.115	1.066-1.166		3.347e-12	1.129	1.092-1.167		1.202e-17	1.124	1.094-1.155	0.6626	0
	rs10917162	1	22480219	T	C	0.981		1.738e-06	1.115	1.066-1.166		9.697e-13	1.132	1.095-1.170		4.02e-18	1.126	1.096-1.157	0.5968	0
	rs10917163	1	22480241	T	C	0.9786		1.184e-06	1.117	1.068-1.169		8.667e-13	1.133	1.096-1.171		1.846e-18	1.1273	1.097-1.158	0.619	0
	rs3971300	1	22484575	T	C	0.9425		5.029e-05	1.103	1.052-1.156		2.324e-05	1.081	1.044-1.120		3.37e-09	1.0889	1.059-1.120	0.5019	0
	rs16826658	1	22485871	G	T	0.9684		1.357e-07	0.888	0.849-0.929		5.525e-12	0.888	0.859-0.918		3.665e-18	0.888	0.865-0.912	1	0
	rs12094994	1	22486013	T	A	0.8637		1.007e-05	0.9	0.859-0.943		3.761e-13	0.876	0.846-0.907		1.624e-17	0.8846	0.860-0.910	0.3676	0
	rs56104760	1	22486029	G	A	0.9677		1.161e-06	0.896	0.857-0.937		1.511e-14	0.876	0.847-0.906		8.987e-20	0.883	0.860-0.907	0.4299	0
	rs2744721	1	22487036	T	C	0.9988		1.054e-07	1.13	1.080-1.182		5.494e-11	1.122	1.083-1.162		9.477e-17	1.125	1.094-1.157	0.8078	0
	rs72478520	1	22489567	T	C	0.9725		1.534e-06	0.898	0.860-0.938		1.778e-14	0.877	0.848-0.907		9.098e-20	0.8848	0.862-0.908	0.3947	0
	rs7521902	1	22490724	A	C	0.9681		2.001e-07	0.889	0.850-0.930		7.661e-12	0.889	0.860-0.919		7.539e-18	0.889	0.865-0.913	1	0
	rs4654785	1	22491843	A	G	0.9537		2.36e-07	1.125	1.075-1.177		3.69e-11	1.122	1.085-1.160		2.08e-17	1.1231	1.093-1.154	0.9256	0
	rs3920498	1	22492887	C	G	0.9098		7.406e-06	0.901	0.861-0.943		9.256e-13	0.881	0.850-0.913		7.649e-17	0.8885	0.864-0.914	0.4421	0
	rs35592769	2	11663338	A	T	0.9327		6.367e-05	1.096	1.048-1.147		2.937e-15	1.148	1.108-1.189		1.983e-17	1.128	1.097-1.160	0.1125	60.3
	rs12479436	2	11666339	T	G	0.9693		6.449e-05	1.094	1.046-1.144		5.055e-15	1.144	1.107-1.183		3.765e-18	1.1261	1.096-1.157	0.1182	59.04
	rs7597563	2	11668593	C	T	0.9838		7.744e-05	1.092	1.046-1.140		3.751e-15	1.143	1.106-1.182		4.425e-18	1.1237	1.094-1.154	0.1006	62.9
	rs10929753	2	11670305	A	T	0.9846		7.898e-05	1.092	1.046-1.140		3.678e-15	1.143	1.106-1.182		4.425e-18	1.1237	1.094-1.154	0.1006	62.9
	rs11685032	2	11674295	C	A	0.9993		2.984e-05	0.912	0.874-0.952		1.061e-14	0.878	0.849-0.908		6.92e-18	0.8906	0.867-0.914	0.1718	46.45
	rs11692588	2	11684484	G	A	0.8997		1.298e-05	0.903	0.863-0.945		1.254e-15	0.867	0.837-0.898		2.759e-19	0.8805	0.856-0.905	0.1636	48.46
	rs10929757	2	11702661	A	C	0.9814		7.179e-07	1.118	1.071-1.167		1.582e-11	1.122	1.085-1.160		2.717e-17	1.1205	1.091-1.150	0.8978	0
	rs6432216	2	11702960	C	T	0.999		7.801e-05	1.107	1.052-1.165		3.738e-10	1.13	1.087-1.175		4.921e-13	1.1214	1.087-1.157	0.5307	0
	rs1898003	2	11704836	G	T	0.9727		3.082e-07	1.122	1.073-1.174		2.91e-11	1.121	1.084-1.159		5.382e-17	1.1214	1.092-1.152	0.9751	0
	rs6432219	2	11705739	C	T	0.9687		3.799e-05	1.114	1.059-1.172		8.186e-10	1.13	1.087-1.175		1.64e-13	1.124	1.090-1.159	0.6638	0
	rs4669751	2	11706693	C	T	0.9676		4.339e-05	1.113	1.058-1.171		1.005e-09	1.129	1.086-1.174		2.496e-13	1.123	1.089-1.158	0.6635	0
	rs111423685	2	11707409	C	T	0.9668		4.359e-05	1.113	1.058-1.171		1.102e-09	1.129	1.086-1.174		2.496e-13	1.123	1.089-1.158	0.6635	0
	rs7565567	2	11711222	C	A	0.957		5.75e-05	1.112	1.057-1.170		1.424e-09	1.129	1.086-1.174		2.92e-13	1.1227	1.088-1.158	0.6437	0
	rs13028479	2	11712075	G	T	0.9412		1.174e-06	1.118	1.069-1.170		6.911e-11	1.121	1.084-1.159		1.174e-16	1.1199	1.090-1.150	0.9254	0
	rs13429194	2	11712088	C	G	0.9277		4.65e-05	1.116	1.058-1.177		2.757e-09	1.13	1.084-1.177		1.346e-12	1.1247	1.089-1.162	0.7155	0
	rs12468019	2	11725049	T	C	0.9948		1.539e-05	0.908	0.870-0.948		4.598e-10	0.899	0.870-0.929		2.203e-14	0.9024	0.879-0.926	0.7201	0
	rs13394619	2	11727507	G	A	0.9896		7.08e-06	0.904	0.866-0.944		2.589e-10	0.898	0.869-0.928		5.597e-15	0.9002	0.877-0.924	0.8107	0
	rs4669752	2	11727988	G	C	0.9782		1.275e-05	0.906	0.866-0.948		1.821e-10	0.896	0.867-0.926		9.494e-15	0.8995	0.876-0.924	0.698	0
	rs2358040	2	11731774	T	G	1		4.202e-05	0.913	0.874-0.953		1.651e-10	0.897	0.868-0.927		3.218e-14	0.9029	0.879-0.927	0.5248	0
	rs2884374	2	11731846	T	C	1		4.266e-05	0.913	0.874-0.953		1.665e-10	0.897	0.868-0.927		3.218e-14	0.9029	0.879-0.927	0.5248	0
	rs9678410	2	11734335	A	C	0.9832		4.468e-05	0.913	0.874-0.953		2.285e-10	0.897	0.868-0.927		3.218e-14	0.9029	0.879-0.927	0.5248	0
	rs12473442	2	11735115	C	T	0.8393		3.849e-05	1.104	1.053-1.157		4.477e-10	1.122	1.083-1.162		3.208e-14	1.1155	1.084-1.147	0.5898	0
	rs11679686	2	11736037	A	G	0.9488		5.139e-05	0.912	0.872-0.954		5.4e-10	0.897	0.868-0.927		5.373e-14	0.9023	0.878-0.927	0.562	0
	rs12638862	3	169477506	A	G	0.9998		1.555e-08	0.879	0.840-0.920		3.756e-07	0.915	0.883-0.948		2.1e-13	0.9012	0.877-0.927	0.1693	47.06
	rs12630450	3	169480204	A	G	1		5.26e-06	0.894	0.851-0.939		8.153e-05	0.928	0.894-0.963		5.123e-09	0.9154	0.889-0.943	0.2346	29.23
	rs2293607	3	169482335	T	C	0.9808		4.324e-08	0.882	0.843-0.923		1.665e-07	0.912	0.880-0.945		1.418e-13	0.9005	0.876-0.926	0.2521	23.76
	rs9822885	3	169486144	A	G	0.9999		4.577e-06	0.893	0.850-0.938		0.0001107	0.929	0.895-0.964		5.708e-09	0.9157	0.889-0.943	0.2082	36.88
	rs9860874	3	169486271	C	A	0.9998		4.577e-06	0.893	0.850-0.938		0.0001107	0.929	0.895-0.964		5.708e-09	0.9157	0.889-0.943	0.2082	36.88
	rs35446936	3	169486508	G	A	0.9062		1.198e-07	0.882	0.841-0.924		7.301e-08	0.907	0.876-0.940		7.579e-14	0.8979	0.873-0.924	0.3515	0
	rs12637184	3	169487437	G	A	0.965		8.191e-08	0.883	0.844-0.924		1.907e-07	0.912	0.880-0.945		1.781e-13	0.9009	0.876-0.926	0.2685	18.31
	rs9811216	3	169487501	T	C	0.9959		4.576e-06	0.893	0.850-0.938		0.000111	0.929	0.895-0.964		5.708e-09	0.9157	0.889-0.943	0.2082	36.88
	rs9866776	3	169487651	C	A	0.9958		4.586e-06	0.893	0.850-0.938		0.0001108	0.929	0.895-0.964		5.708e-09	0.9157	0.889-0.943	0.2082	36.88
	rs55735727	3	169488148	A	T	0.6258		9.337e-07	0.872	0.825-0.921		1.515e-05	0.912	0.875-0.950		1.163e-10	0.8974	0.868-0.927	0.2	39.1
	rs189933781	3	169488466	G	T	0.4629		6.034e-06	0.833	0.769-0.903		9.797e-06	0.872	0.821-0.927		5.228e-10	0.8576	0.817-0.900	0.3734	0
	rs28465436	3	169489082	C	A	0.3778		1.864e-05	1.175	1.091-1.266		3.369e-06	1.143	1.080-1.210		4.419e-10	1.1547	1.104-1.208	0.5635	0
	rs28635281	3	169489098	T	A	0.645		2.389e-06	1.139	1.078-1.203		7.185e-07	1.11	1.065-1.157		1.337e-11	1.1204	1.084-1.158	0.4612	0
	rs28649851	3	169489312	A	G	0.7251		4.071e-05	0.898	0.853-0.945		1.625e-06	0.908	0.873-0.944		2.185e-10	0.9043	0.877-0.933	0.7357	0
	rs3821383	3	169489946	A	G	0.9999		4.588e-06	0.893	0.850-0.938		0.0001033	0.929	0.895-0.964		5.708e-09	0.9157	0.889-0.943	0.2082	36.88
	rs2251795	3	169491729	T	A	0.9857		5.892e-08	0.882	0.843-0.923		9.077e-08	0.91	0.878-0.943		6.85e-14	0.8993	0.875-0.925	0.2846	12.67
	rs10936599	3	169492101	C	T	0.9999		6.33e-08	0.884	0.845-0.925		8.997e-08	0.911	0.879-0.944		1.56e-13	0.9006	0.876-0.926	0.303	5.76
	rs3950296	3	169493283	C	G	0.9999		6.36e-08	0.884	0.845-0.925		9.052e-08	0.911	0.879-0.944		1.56e-13	0.9006	0.876-0.926	0.303	5.76
	rs9866116	3	169494627	A	G	0.9997		4.862e-06	0.893	0.850-0.938		7.365e-05	0.928	0.894-0.963		4.352e-09	0.915	0.888-0.943	0.2208	33.29
	rs1317082	3	169497585	A	G	1		7.63e-08	0.884	0.845-0.925		1.148e-07	0.911	0.879-0.944		1.56e-13	0.9006	0.876-0.926	0.303	5.76
	rs3772190	3	169500487	G	A	0.9998		7.724e-08	0.884	0.845-0.925		1.182e-07	0.911	0.879-0.944		1.56e-13	0.9006	0.876-0.926	0.303	5.76
	rs2141595	3	169503432	C	T	0.9993		5.989e-06	0.894	0.851-0.939		8.326e-05	0.928	0.894-0.963		5.123e-09	0.9154	0.889-0.943	0.2346	29.23
	rs1920123	3	169506173	C	T	0.9992		6.18e-06	0.895	0.852-0.940		8.723e-05	0.928	0.894-0.963		6.025e-09	0.9158	0.889-0.943	0.2489	24.79
	rs13069553	3	169508272	A	G	1		9.077e-08	0.885	0.846-0.926		1.545e-07	0.912	0.880-0.945		2.8e-13	0.9016	0.877-0.927	0.3035	5.55
	rs7621631	3	169512145	C	A	1		8.756e-08	0.885	0.846-0.926		1.523e-07	0.912	0.880-0.945		2.8e-13	0.9016	0.877-0.927	0.3035	5.55
	rs7643115	3	169512241	G	A	1		8.755e-08	0.885	0.846-0.926		1.49e-07	0.912	0.880-0.945		2.8e-13	0.9016	0.877-0.927	0.3035	5.55
	rs10936600	3	169514585	A	T	1		8.75e-08	0.885	0.846-0.926		1.364e-07	0.912	0.880-0.945		2.8e-13	0.9016	0.877-0.927	0.3035	5.55
	rs9876206	3	169517436	C	T	0.9957		1.178e-05	0.898	0.855-0.943		4.235e-05	0.926	0.892-0.961		5.695e-09	0.9156	0.889-0.943	0.3282	0
	rs11711621	3	169524016	C	T	0.994		8.848e-08	0.885	0.846-0.926		1.366e-07	0.912	0.880-0.945		2.8e-13	0.9016	0.877-0.927	0.3035	5.55
	rs3796145	3	169524862	A	C	0.9939		8.868e-08	0.885	0.846-0.926		1.367e-07	0.912	0.880-0.945		2.8e-13	0.9016	0.877-0.927	0.3035	5.55
	rs28626343	3	169526272	T	C	0.99		9.457e-08	0.885	0.846-0.926		1.447e-07	0.912	0.880-0.945		2.8e-13	0.9016	0.877-0.927	0.3035	5.55
	rs59273133	3	169542956	T	C	0.4801		2.965e-05	1.152	1.078-1.231		1.834e-05	1.116	1.061-1.174		4.073e-09	1.1292	1.084-1.176	0.4582	0
	rs147505819	4	70532529	A	C	0.9014		4.58e-06	0.894	0.853-0.937		1.331e-07	0.906	0.873-0.940		3.137e-12	0.9014	0.875-0.928	0.6631	0
	rs7660105	4	70535396	C	A	0.9393		5.447e-06	0.898	0.857-0.941		3.783e-07	0.912	0.880-0.945		1.172e-11	0.9069	0.882-0.933	0.6061	0
	rs7671335	4	70536154	G	T	0.9385		3.62e-06	0.896	0.855-0.939		2.974e-07	0.911	0.879-0.944		5.652e-12	0.9056	0.880-0.932	0.58	0
	rs1604748	4	70536640	C	G	0.9499		5.632e-06	0.899	0.858-0.942		3.78e-07	0.912	0.880-0.945		1.42e-11	0.9073	0.882-0.933	0.6322	0
	rs2331754	4	70537508	C	T	0.9696		6.33e-06	0.9	0.860-0.942		4.202e-07	0.913	0.881-0.946		1.008e-11	0.908	0.883-0.934	0.6234	0
	rs12503418	4	70539246	C	A	0.9727		6.375e-06	0.9	0.860-0.942		4.198e-07	0.914	0.882-0.947		1.404e-11	0.9087	0.884-0.934	0.5971	0
	rs1948828	4	70540370	T	G	1		6.794e-06	0.902	0.862-0.944		5.845e-07	0.916	0.884-0.949		4.047e-11	0.9107	0.886-0.936	0.598	0
	rs11249456	4	70540563	C	T	1		6.759e-06	0.902	0.862-0.944		5.547e-07	0.916	0.884-0.949		4.047e-11	0.9107	0.886-0.936	0.598	0
	rs11729014	4	70550784	G	T	0.9964		6.671e-06	0.902	0.862-0.944		5.743e-07	0.916	0.884-0.949		4.047e-11	0.9107	0.886-0.936	0.598	0
	rs1827564	4	70557104	A	G	0.9959		6.678e-06	0.902	0.862-0.944		5.819e-07	0.916	0.884-0.949		4.047e-11	0.9107	0.886-0.936	0.598	0
	rs144799535	4	70560820	T	C	0.8804		3.607e-06	0.889	0.846-0.934		6.335e-06	0.916	0.883-0.951		6.834e-11	0.906	0.880-0.933	0.3407	0
	rs10794695	4	70566583	A	T	0.9957		6.751e-06	0.902	0.862-0.944		6.114e-07	0.916	0.884-0.949		4.047e-11	0.9107	0.886-0.936	0.598	0
	rs1604744	4	70608872	T	C	0.9998		1.039e-05	0.903	0.863-0.945		7.645e-07	0.916	0.884-0.949		4.942e-11	0.911	0.886-0.937	0.6246	0
	rs7665869	4	70610436	A	G	0.9998		1.039e-05	0.903	0.863-0.945		7.596e-07	0.916	0.884-0.949		4.942e-11	0.911	0.886-0.937	0.6246	0
	rs7668682	4	70611960	G	A	0.9982		1.091e-05	0.903	0.863-0.945		7.972e-07	0.916	0.884-0.949		4.942e-11	0.911	0.886-0.937	0.6246	0
	rs1604747	4	70614259	A	G	1		1.04e-05	0.903	0.863-0.945		7.6e-07	0.916	0.884-0.949		4.942e-11	0.911	0.886-0.937	0.6246	0
	rs1394033	4	70619042	A	C	0.9989		1.003e-05	0.903	0.863-0.945		7.435e-07	0.916	0.884-0.949		4.942e-11	0.911	0.886-0.937	0.6246	0
	rs7669491	4	70619615	G	A	0.9986		9.914e-06	0.903	0.863-0.945		7.411e-07	0.916	0.884-0.949		4.942e-11	0.911	0.886-0.937	0.6246	0
	rs56345976	5	1276873	A	G	0.5427		7.812e-06	0.869	0.818-0.923		1.633e-07	0.881	0.841-0.923		3.729e-12	0.8765	0.845-0.910	0.7265	0
	rs2075785	5	1278584	T	C	0.4374		1.151e-06	1.179	1.103-1.260		7.294e-05	1.108	1.053-1.166		1.238e-09	1.1337	1.089-1.181	0.1468	52.51
	rs10069690	5	1279790	T	C	0.9847		1.527e-05	0.895	0.851-0.942		1.477e-07	0.902	0.867-0.938		2.247e-11	0.8994	0.872-0.928	0.8123	0
	rs10054203	5	1279964	C	G	0.666		2.596e-07	0.868	0.823-0.915		3.398e-06	0.907	0.870-0.945		5.657e-12	0.8921	0.864-0.922	0.1988	39.43
	rs2242652	5	1280028	A	G	0.9396		1.032e-05	0.891	0.847-0.938		1.697e-07	0.9	0.865-0.936		5.902e-12	0.8966	0.869-0.925	0.7593	0
	rs7734992	5	1280128	C	T	0.7032		2.9e-07	0.871	0.826-0.918		1.524e-06	0.906	0.869-0.944		7.331e-12	0.8926	0.864-0.922	0.2494	24.62
	rs4975538	5	1280830	C	G	0.7343		5.484e-07	0.875	0.830-0.923		1.601e-06	0.907	0.872-0.943		6.62e-12	0.8955	0.868-0.924	0.2851	12.49
	rs7726159	5	1282319	A	C	0.8345		5.386e-07	0.882	0.840-0.926		2.801e-06	0.914	0.881-0.949		9.952e-12	0.9022	0.876-0.929	0.2564	22.37
	rs7725218	5	1282414	A	G	0.8348		5.356e-07	0.882	0.840-0.926		2.8e-06	0.914	0.881-0.949		9.952e-12	0.9022	0.876-0.929	0.2564	22.37
	rs7713218	5	1283312	A	G	0.8975		3.045e-06	0.895	0.854-0.938		8.308e-05	0.931	0.899-0.964		2.667e-09	0.9179	0.892-0.944	0.1887	42.13
	rs7717443	5	1283486	T	C	0.8034		3.821e-06	0.891	0.848-0.936		9.417e-05	0.928	0.894-0.963		3.133e-09	0.9143	0.888-0.942	0.1951	40.44
	rs72709458	5	1283755	T	C	0.9042		2.559e-06	0.88	0.835-0.928		5.268e-08	0.893	0.857-0.931		8.035e-13	0.8881	0.860-0.917	0.6681	0
	rs4449583	5	1284135	T	C	0.803		3.475e-07	0.877	0.833-0.923		2.212e-06	0.911	0.876-0.947		1.271e-11	0.8982	0.871-0.927	0.2462	25.63
	rs7705526	5	1285974	A	C	0.8361		7.469e-07	0.884	0.842-0.928		7.771e-06	0.918	0.884-0.953		5.052e-11	0.9054	0.879-0.933	0.2294	30.77
	rs2024233	7	116917427	G	A	0.9971		2.424e-05	1.099	1.053-1.147		2.556e-06	1.084	1.048-1.121		1.794e-10	1.0896	1.061-1.119	0.6211	0
	rs6468284	8	30172267	C	T	0.9837		2.753e-05	0.91	0.872-0.950		2.442e-05	0.93	0.900-0.962		1.984e-09	0.9225	0.899-0.947	0.4343	0
	rs12674731	8	30175381	C	A	0.9985		9.539e-06	0.906	0.868-0.946		1.519e-05	0.929	0.899-0.960		6.761e-10	0.9203	0.896-0.945	0.3672	0
	rs79342925	10	105671683	T	C	0.8648		6.859e-12	0.759	0.702-0.821		9.937e-23	0.741	0.697-0.787		1.78e-32	0.7477	0.713-0.784	0.6353	0
	rs111447985	10	105677911	A	C	0.8294		4.117e-12	0.758	0.701-0.820		9.852e-22	0.748	0.705-0.793		1.201e-32	0.7516	0.717-0.788	0.7905	0
	rs12415148	10	105680586	C	T	0.8761		3.22e-12	0.758	0.701-0.820		4.04e-22	0.747	0.704-0.792		7.825e-33	0.7509	0.716-0.787	0.77	0
	rs11814244	10	105683494	T	G	0.8603		9.247e-09	0.865	0.824-0.908		1.144e-06	0.91	0.877-0.945		8.52e-14	0.8933	0.867-0.920	0.1063	61.66
	rs17116149	10	105688050	A	G	0.8703		9.446e-12	0.76	0.703-0.822		2.315e-22	0.743	0.699-0.790		5.128e-32	0.7493	0.714-0.786	0.6549	0
	rs7081113	10	105698268	C	T	0.9895		2.963e-12	0.765	0.710-0.824		6.35e-22	0.755	0.713-0.799		4.493e-33	0.7587	0.725-0.794	0.7831	0
	rs75263779	10	105699607	C	T	0.987		3.358e-12	0.763	0.707-0.824		7.131e-22	0.753	0.711-0.797		4.075e-33	0.7565	0.723-0.792	0.786	0
	rs144037414	10	105700775	C	T	0.9877		3.425e-12	0.763	0.707-0.824		7.458e-22	0.753	0.711-0.797		4.075e-33	0.7565	0.723-0.792	0.786	0
	rs17116158	10	105701821	T	C	0.9943		3.292e-12	0.766	0.711-0.825		7.929e-22	0.756	0.714-0.800		8.937e-33	0.7597	0.726-0.795	0.7834	0
	rs17116159	10	105701984	C	A	0.9946		3.308e-12	0.766	0.711-0.825		7.981e-22	0.756	0.714-0.800		8.937e-33	0.7597	0.726-0.795	0.7834	0
	rs17116162	10	105702026	C	T	0.9948		3.324e-12	0.766	0.711-0.825		8.065e-22	0.756	0.714-0.800		8.937e-33	0.7597	0.726-0.795	0.7834	0
	rs12413358	10	105702924	C	A	0.9959		3.418e-12	0.766	0.711-0.825		8.642e-22	0.757	0.715-0.801		1.38e-32	0.7603	0.727-0.795	0.8047	0
	rs12412127	10	105703084	C	T	0.9965		3.477e-12	0.766	0.711-0.825		9.014e-22	0.757	0.715-0.801		1.38e-32	0.7603	0.727-0.795	0.8047	0
	rs12570933	10	105705791	C	T	0.998		3.619e-12	0.766	0.711-0.825		1.001e-21	0.757	0.715-0.801		1.38e-32	0.7603	0.727-0.795	0.8047	0
	rs12570161	10	105707374	T	C	0.9991		3.7e-12	0.767	0.712-0.826		1.073e-21	0.757	0.715-0.801		1.77e-32	0.7607	0.727-0.796	0.7837	0
	rs11191871	10	105707431	G	A	0.9893		3.086e-12	0.766	0.711-0.825		4.386e-22	0.756	0.714-0.800		8.937e-33	0.7597	0.726-0.795	0.7834	0
	rs12414031	10	105708175	A	T	0.9995		3.748e-12	0.767	0.712-0.826		1.103e-21	0.757	0.715-0.801		1.77e-32	0.7607	0.727-0.796	0.7837	0
	rs7083060	10	105710504	C	T	0.8595		7.993e-11	0.764	0.705-0.828		4.967e-21	0.744	0.700-0.791		5.935e-31	0.7512	0.716-0.789	0.6058	0
	rs2864005	10	105711768	T	C	1		3.765e-12	0.767	0.712-0.826		1.154e-21	0.758	0.716-0.802		2.726e-32	0.7613	0.728-0.796	0.805	0
	rs2864004	10	105711848	G	A	1		3.763e-12	0.767	0.712-0.826		1.155e-21	0.758	0.716-0.802		2.726e-32	0.7613	0.728-0.796	0.805	0
	rs7898041	10	105714171	C	T	0.9675		4.373e-12	0.759	0.702-0.821		2.595e-21	0.75	0.707-0.795		3.556e-32	0.7532	0.719-0.789	0.8114	0
	rs7913069	10	105714399	T	C	0.9997		2.21e-12	0.764	0.709-0.823		1.292e-21	0.757	0.715-0.801		8.366e-33	0.7596	0.726-0.795	0.8473	0
	rs6584581	10	105714925	G	A	0.9998		2.21e-12	0.764	0.709-0.823		1.291e-21	0.757	0.715-0.801		8.366e-33	0.7596	0.726-0.795	0.8473	0
	rs6584582	10	105715024	T	A	0.9991		2.216e-12	0.764	0.709-0.823		1.294e-21	0.757	0.715-0.801		8.366e-33	0.7596	0.726-0.795	0.8473	0
	rs7094032	10	105715342	T	C	0.9984		2.198e-12	0.764	0.709-0.823		1.297e-21	0.757	0.715-0.801		8.366e-33	0.7596	0.726-0.795	0.8473	0
	rs77997712	10	105717095	G	A	0.9963		2.214e-12	0.764	0.709-0.823		1.311e-21	0.757	0.715-0.801		8.366e-33	0.7596	0.726-0.795	0.8473	0
	rs7916093	10	105718386	C	T	0.7241		5.175e-10	0.843	0.800-0.889		8.813e-09	0.886	0.850-0.923		3.367e-17	0.8695	0.842-0.898	0.1458	52.73
	rs4244255	10	105719241	C	T	0.9608		3.275e-12	0.763	0.707-0.824		1.805e-21	0.755	0.712-0.801		2.187e-31	0.758	0.723-0.794	0.8304	0
	rs4244256	10	105719261	A	G	0.9531		3.39e-12	0.762	0.706-0.823		1.957e-21	0.754	0.711-0.800		1.138e-31	0.757	0.723-0.793	0.8302	0
	rs4630221	10	105719899	A	G	0.9202		7.133e-12	0.758	0.701-0.820		3.942e-21	0.747	0.703-0.794		1.604e-31	0.7511	0.716-0.788	0.7727	0
	rs7911816	10	105720712	T	C	0.7936		8.207e-10	0.843	0.798-0.891		9.164e-10	0.878	0.843-0.915		6.917e-18	0.8652	0.837-0.894	0.2451	25.97
	rs75228775	10	105720844	T	C	0.9368		1.279e-12	0.755	0.698-0.817		2.977e-21	0.751	0.708-0.796		2.112e-32	0.7524	0.718-0.789	0.9154	0
	rs79710161	10	105721384	C	T	0.773		2.175e-10	0.767	0.706-0.833		2.937e-20	0.747	0.702-0.795		1.598e-28	0.7543	0.718-0.793	0.6168	0
	rs11191885	10	105722281	T	G	0.9676		7.584e-05	0.884	0.832-0.939		8.535e-07	0.889	0.848-0.932		2.767e-10	0.8871	0.855-0.921	0.8856	0
	rs7100397	10	105725281	T	C	0.9883		8.158e-05	0.886	0.834-0.942		1.4e-06	0.892	0.851-0.935		7.476e-10	0.8897	0.857-0.923	0.8633	0
	rs10748859	10	105725722	T	C	0.996		7.593e-05	0.885	0.833-0.940		9.829e-07	0.891	0.850-0.934		5.135e-10	0.8887	0.856-0.922	0.8632	0
	rs6584583	10	105726338	T	C	0.9998		7.704e-05	0.886	0.834-0.942		9.144e-07	0.891	0.850-0.934		5.917e-10	0.8891	0.857-0.923	0.8859	0
	rs10786779	10	105726812	A	G	0.986		7.604e-05	0.886	0.834-0.942		4.682e-07	0.888	0.847-0.931		2.905e-10	0.8872	0.855-0.921	0.9541	0
	rs4917407	10	105727874	A	G	0.9994		7.669e-05	0.886	0.834-0.942		9.458e-07	0.891	0.850-0.934		5.917e-10	0.8891	0.857-0.923	0.8859	0
	rs7096960	10	105728162	G	A	0.9994		7.663e-05	0.886	0.834-0.942		9.631e-07	0.891	0.850-0.934		5.917e-10	0.8891	0.857-0.923	0.8859	0
	rs7097109	10	105728280	G	A	0.9994		7.662e-05	0.886	0.834-0.942		9.644e-07	0.891	0.850-0.934		5.917e-10	0.8891	0.857-0.923	0.8859	0
	rs10786780	10	105729020	C	T	0.9994		7.663e-05	0.886	0.834-0.942		9.658e-07	0.891	0.850-0.934		5.917e-10	0.8891	0.857-0.923	0.8859	0
	rs4918076	10	105729054	C	G	0.9994		7.663e-05	0.886	0.834-0.942		9.672e-07	0.891	0.850-0.934		5.917e-10	0.8891	0.857-0.923	0.8859	0
	rs9988667	10	105729839	G	A	1		7.669e-05	0.886	0.834-0.942		1.009e-06	0.891	0.850-0.934		5.917e-10	0.8891	0.857-0.923	0.8859	0
	rs9325510	10	105729887	A	G	1		7.647e-05	0.886	0.834-0.942		1.008e-06	0.891	0.850-0.934		5.917e-10	0.8891	0.857-0.923	0.8859	0
	rs2066340	10	105730446	A	G	0.9999		7.679e-05	0.886	0.834-0.942		1.02e-06	0.891	0.850-0.934		5.917e-10	0.8891	0.857-0.923	0.8859	0
	rs2864006	10	105731088	T	C	0.9889		8.568e-05	0.887	0.835-0.943		1.003e-06	0.891	0.850-0.934		6.814e-10	0.8895	0.857-0.923	0.9086	0
	rs9988675	10	105731338	G	A	0.9998		7.745e-05	0.886	0.834-0.942		1.044e-06	0.891	0.850-0.934		5.917e-10	0.8891	0.857-0.923	0.8859	0
	rs7922850	10	105733871	G	A	0.9997		7.903e-05	0.886	0.834-0.942		1.149e-06	0.892	0.851-0.935		7.476e-10	0.8897	0.857-0.923	0.8633	0
	rs11191887	10	105734894	C	A	0.9997		7.941e-05	0.886	0.834-0.942		1.177e-06	0.892	0.851-0.935		7.476e-10	0.8897	0.857-0.923	0.8633	0
	rs12768996	10	105735726	C	T	0.9997		7.952e-05	0.886	0.834-0.942		1.184e-06	0.892	0.851-0.935		7.476e-10	0.8897	0.857-0.923	0.8633	0
	rs12768862	10	105735754	A	G	0.9938		9.257e-05	0.887	0.835-0.943		1.662e-06	0.893	0.852-0.936		1.084e-09	0.8907	0.858-0.924	0.8635	0
	rs11591965	10	105736014	C	A	0.9997		8.096e-05	0.886	0.834-0.942		1.291e-06	0.892	0.851-0.935		7.476e-10	0.8897	0.857-0.923	0.8633	0
	rs11596210	10	105736071	A	G	0.9997		8.107e-05	0.886	0.834-0.942		1.299e-06	0.892	0.851-0.935		7.476e-10	0.8897	0.857-0.923	0.8633	0
	rs805666	10	105736378	A	G	0.9998		8.138e-05	0.886	0.834-0.942		1.323e-06	0.892	0.851-0.935		7.476e-10	0.8897	0.857-0.923	0.8633	0
	rs805667	10	105736479	C	A	0.9998		8.148e-05	0.886	0.834-0.942		1.331e-06	0.892	0.851-0.935		7.476e-10	0.8897	0.857-0.923	0.8633	0
	rs805668	10	105737066	C	T	0.9998		8.171e-05	0.886	0.834-0.942		1.348e-06	0.892	0.851-0.935		7.476e-10	0.8897	0.857-0.923	0.8633	0
	rs805669	10	105737691	A	G	0.9998		8.182e-05	0.886	0.834-0.942		1.356e-06	0.892	0.851-0.935		7.476e-10	0.8897	0.857-0.923	0.8633	0
	rs811708	10	105739777	T	G	1		8.248e-05	0.886	0.834-0.942		1.408e-06	0.893	0.852-0.936		9.431e-10	0.8904	0.858-0.924	0.8409	0
	rs2487987	10	105739914	A	G	1		8.258e-05	0.886	0.834-0.942		1.416e-06	0.893	0.852-0.936		9.431e-10	0.8904	0.858-0.924	0.8409	0
	rs2476956	10	105740641	G	A	1		8.258e-05	0.886	0.834-0.942		1.416e-06	0.893	0.852-0.936		9.431e-10	0.8904	0.858-0.924	0.8409	0
	rs2476959	10	105742943	G	A	0.9998		8.267e-05	0.886	0.834-0.942		1.396e-06	0.893	0.852-0.936		9.431e-10	0.8904	0.858-0.924	0.8409	0
	rs2487991	10	105743943	A	C	1		8.269e-05	0.886	0.834-0.942		1.39e-06	0.893	0.852-0.936		9.431e-10	0.8904	0.858-0.924	0.8409	0
	rs2476961	10	105745647	A	T	0.9999		8.279e-05	0.886	0.834-0.942		1.385e-06	0.893	0.852-0.936		9.431e-10	0.8904	0.858-0.924	0.8409	0
	rs2476962	10	105745853	A	T	0.9999		8.284e-05	0.886	0.834-0.942		1.382e-06	0.893	0.852-0.936		9.431e-10	0.8904	0.858-0.924	0.8409	0
	rs2476944	10	105746478	G	C	0.9998		8.321e-05	0.886	0.834-0.942		1.363e-06	0.892	0.851-0.935		7.476e-10	0.8897	0.857-0.923	0.8633	0
	rs1774606	10	105747349	A	T	0.9998		8.328e-05	0.886	0.834-0.942		1.359e-06	0.892	0.851-0.935		7.476e-10	0.8897	0.857-0.923	0.8633	0
	rs1747672	10	105747797	T	C	0.9998		8.331e-05	0.886	0.834-0.942		1.358e-06	0.892	0.851-0.935		7.476e-10	0.8897	0.857-0.923	0.8633	0
	rs1747673	10	105747832	T	C	0.9998		8.334e-05	0.886	0.834-0.942		1.357e-06	0.892	0.851-0.935		7.476e-10	0.8897	0.857-0.923	0.8633	0
	rs1612212	10	105748302	A	G	0.9998		8.343e-05	0.886	0.834-0.942		1.353e-06	0.892	0.851-0.935		7.476e-10	0.8897	0.857-0.923	0.8633	0
	rs1774607	10	105748808	G	T	0.9998		8.348e-05	0.886	0.834-0.942		1.35e-06	0.892	0.851-0.935		7.476e-10	0.8897	0.857-0.923	0.8633	0
	rs2487994	10	105749212	A	G	0.9928		8.645e-05	0.886	0.834-0.942		1.354e-06	0.892	0.851-0.935		7.476e-10	0.8897	0.857-0.923	0.8633	0
	rs2487996	10	105749605	G	A	0.9927		8.648e-05	0.886	0.834-0.942		1.349e-06	0.892	0.851-0.935		7.476e-10	0.8897	0.857-0.923	0.8633	0
	rs2476950	10	105751410	T	C	0.9997		8.412e-05	0.886	0.834-0.942		1.323e-06	0.892	0.851-0.935		7.476e-10	0.8897	0.857-0.923	0.8633	0
	rs2476951	10	105751602	T	C	0.9997		8.415e-05	0.886	0.834-0.942		1.321e-06	0.892	0.851-0.935		7.476e-10	0.8897	0.857-0.923	0.8633	0
	rs2487997	10	105752025	G	A	0.9997		8.417e-05	0.886	0.834-0.942		1.32e-06	0.892	0.851-0.935		7.476e-10	0.8897	0.857-0.923	0.8633	0
	rs2476952	10	105752229	T	C	0.9997		8.426e-05	0.886	0.834-0.942		1.316e-06	0.892	0.851-0.935		7.476e-10	0.8897	0.857-0.923	0.8633	0
	rs2476953	10	105752503	T	C	0.9997		8.428e-05	0.886	0.834-0.942		1.315e-06	0.892	0.851-0.935		7.476e-10	0.8897	0.857-0.923	0.8633	0
	rs6584585	10	105755039	T	C	0.9997		8.444e-05	0.886	0.834-0.942		1.307e-06	0.892	0.851-0.935		7.476e-10	0.8897	0.857-0.923	0.8633	0
	rs1630099	10	105756667	T	C	0.9997		8.454e-05	0.886	0.834-0.942		1.303e-06	0.892	0.851-0.935		7.476e-10	0.8897	0.857-0.923	0.8633	0
	rs2476954	10	105757574	C	A	0.9997		8.458e-05	0.886	0.834-0.942		1.301e-06	0.892	0.851-0.935		7.476e-10	0.8897	0.857-0.923	0.8633	0
	rs2476955	10	105758465	T	C	0.9998		8.501e-05	0.886	0.834-0.942		1.283e-06	0.892	0.851-0.935		7.476e-10	0.8897	0.857-0.923	0.8633	0
	rs805649	10	105759190	G	A	0.9998		8.508e-05	0.886	0.834-0.942		1.28e-06	0.892	0.851-0.935		7.476e-10	0.8897	0.857-0.923	0.8633	0
	rs805651	10	105760129	A	T	0.9998		8.516e-05	0.886	0.834-0.942		1.277e-06	0.892	0.851-0.935		7.476e-10	0.8897	0.857-0.923	0.8633	0
	rs805652	10	105760287	T	C	0.9998		8.518e-05	0.886	0.834-0.942		1.275e-06	0.892	0.851-0.935		7.476e-10	0.8897	0.857-0.923	0.8633	0
	rs805653	10	105760384	A	G	0.9998		8.521e-05	0.886	0.834-0.942		1.274e-06	0.892	0.851-0.935		7.476e-10	0.8897	0.857-0.923	0.8633	0
	rs809302	10	105760998	T	C	0.9998		8.368e-05	0.886	0.834-0.942		1.241e-06	0.892	0.851-0.935		7.476e-10	0.8897	0.857-0.923	0.8633	0
	rs805655	10	105761717	G	T	0.9999		8.398e-05	0.886	0.834-0.942		1.224e-06	0.892	0.851-0.935		7.476e-10	0.8897	0.857-0.923	0.8633	0
	rs805657	10	105762591	A	G	0.9999		8.404e-05	0.886	0.834-0.942		1.22e-06	0.892	0.851-0.935		7.476e-10	0.8897	0.857-0.923	0.8633	0
	rs805658	10	105763624	C	G	0.9994		8.426e-05	0.886	0.834-0.942		1.246e-06	0.892	0.851-0.935		7.476e-10	0.8897	0.857-0.923	0.8633	0
	rs805659	10	105764343	C	T	0.9994		8.427e-05	0.886	0.834-0.942		1.248e-06	0.892	0.851-0.935		7.476e-10	0.8897	0.857-0.923	0.8633	0
	rs805660	10	105765087	G	T	0.9993		8.593e-05	0.887	0.835-0.943		1.283e-06	0.892	0.851-0.935		8.602e-10	0.8901	0.858-0.924	0.886	0
	rs805661	10	105765235	C	A	0.9993		8.588e-05	0.887	0.835-0.943		1.285e-06	0.892	0.851-0.935		8.602e-10	0.8901	0.858-0.924	0.886	0
	rs805663	10	105767263	A	G	0.9596		9.45e-06	0.866	0.812-0.924		2.002e-08	0.869	0.827-0.913		1.165e-12	0.8679	0.835-0.902	0.9334	0
	rs1747674	10	105768253	G	A	0.9986		8.546e-05	0.886	0.834-0.942		1.326e-06	0.892	0.851-0.935		7.476e-10	0.8897	0.857-0.923	0.8633	0
	rs805646	10	105769928	G	A	0.9986		8.539e-05	0.886	0.834-0.942		1.333e-06	0.892	0.851-0.935		7.476e-10	0.8897	0.857-0.923	0.8633	0
	rs805647	10	105771009	C	A	0.9985		8.537e-05	0.886	0.834-0.942		1.337e-06	0.892	0.851-0.935		7.476e-10	0.8897	0.857-0.923	0.8633	0
	rs805648	10	105771190	C	A	0.9985		8.534e-05	0.886	0.834-0.942		1.339e-06	0.892	0.851-0.935		7.476e-10	0.8897	0.857-0.923	0.8633	0
	rs1774594	10	105772413	T	A	0.9984		8.53e-05	0.886	0.834-0.942		1.343e-06	0.892	0.851-0.935		7.476e-10	0.8897	0.857-0.923	0.8633	0
	rs1774599	10	105773267	G	A	0.9984		8.528e-05	0.886	0.834-0.942		1.345e-06	0.892	0.851-0.935		7.476e-10	0.8897	0.857-0.923	0.8633	0
	rs1774600	10	105774734	A	C	0.9984		8.521e-05	0.886	0.834-0.942		1.35e-06	0.892	0.851-0.935		7.476e-10	0.8897	0.857-0.923	0.8633	0
	rs12250162	10	105776033	C	T	0.9188		6.468e-05	0.887	0.836-0.941		1.134e-05	0.903	0.863-0.945		2.641e-09	0.897	0.865-0.930	0.6363	0
	rs10786782	10	105778129	G	A	0.9973		8.147e-05	0.886	0.834-0.942		1.309e-06	0.892	0.851-0.935		7.476e-10	0.8897	0.857-0.923	0.8633	0
	rs805672	10	105780706	A	C	0.9982		8.496e-05	0.886	0.834-0.942		1.371e-06	0.892	0.851-0.935		7.476e-10	0.8897	0.857-0.923	0.8633	0
	rs805673	10	105780726	A	T	0.9982		8.496e-05	0.886	0.834-0.942		1.372e-06	0.892	0.851-0.935		7.476e-10	0.8897	0.857-0.923	0.8633	0
	rs805675	10	105781166	C	T	0.9981		8.495e-05	0.886	0.834-0.942		1.376e-06	0.893	0.852-0.936		9.431e-10	0.8904	0.858-0.924	0.8409	0
	rs805679	10	105783237	G	A	0.998		8.431e-05	0.886	0.834-0.942		1.451e-06	0.893	0.852-0.936		9.431e-10	0.8904	0.858-0.924	0.8409	0
	rs805680	10	105783646	G	A	0.983		9.616e-05	0.887	0.835-0.943		2.029e-06	0.894	0.853-0.937		1.365e-09	0.8914	0.859-0.925	0.8411	0
	rs805681	10	105783797	A	G	0.9982		8.377e-05	0.886	0.834-0.942		1.532e-06	0.893	0.852-0.936		9.431e-10	0.8904	0.858-0.924	0.8409	0
	rs805682	10	105784019	G	A	0.9983		8.375e-05	0.886	0.834-0.942		1.533e-06	0.893	0.852-0.936		9.431e-10	0.8904	0.858-0.924	0.8409	0
	rs805683	10	105784123	T	G	0.9983		8.372e-05	0.886	0.834-0.942		1.535e-06	0.893	0.852-0.936		9.431e-10	0.8904	0.858-0.924	0.8409	0
	rs809821	10	105787874	G	A	0.9986		8.346e-05	0.886	0.834-0.942		1.572e-06	0.893	0.852-0.936		9.431e-10	0.8904	0.858-0.924	0.8409	0
	rs3124	10	105788905	C	A	0.9982		9.147e-05	0.887	0.835-0.943		1.899e-06	0.894	0.853-0.937		1.365e-09	0.8914	0.859-0.925	0.8411	0
	rs41302703	10	105792539	G	A	0.989		8.933e-05	0.886	0.834-0.942		2.299e-06	0.894	0.853-0.937		1.188e-09	0.891	0.858-0.925	0.8187	0
	rs3741411	11	199256	G	A	0.782		2.153e-07	1.141	1.086-1.198		1.589e-06	1.097	1.057-1.139		1.528e-12	1.1129	1.080-1.146	0.2104	36.24
	rs111876722	11	201922	C	T	0.9398		4.064e-19	1.407	1.306-1.516		2.163e-25	1.349	1.274-1.428		1.818e-42	1.3701	1.310-1.433	0.3785	0
	rs73386631	11	202017	T	C	0.9408		4.103e-19	1.406	1.305-1.515		2.195e-25	1.348	1.274-1.427		2.808e-42	1.3691	1.309-1.432	0.3782	0
	rs11245990	11	202565	T	C	0.947		4.045e-19	1.405	1.304-1.514		2.182e-25	1.347	1.273-1.426		4.332e-42	1.3681	1.308-1.431	0.3778	0
	rs11245991	11	202748	C	T	0.8291		4.998e-19	1.471	1.352-1.600		3.761e-26	1.413	1.325-1.507		3.59e-43	1.4342	1.363-1.509	0.458	0
	rs11245992	11	202749	A	G	0.8462		4.926e-19	1.466	1.348-1.595		3.804e-26	1.408	1.322-1.499		7.357e-44	1.4284	1.360-1.500	0.4514	0
	rs11245993	11	202755	A	G	0.8471		4.913e-19	1.465	1.347-1.594		3.817e-26	1.407	1.321-1.498		1.076e-43	1.4274	1.359-1.499	0.4511	0
	rs112762297	11	202763	A	G	0.9051		9.405e-19	1.424	1.317-1.540		4.283e-26	1.374	1.296-1.457		3.617e-43	1.3918	1.329-1.458	0.4747	0
	rs11245995	11	202780	A	T	0.6536		1.328e-16	1.578	1.417-1.758		4.446e-24	1.522	1.402-1.653		1.553e-38	1.5424	1.445-1.647	0.6016	0
	rs76612380	11	202785	C	T	0.807		6.194e-19	1.492	1.366-1.630		1.2e-25	1.427	1.335-1.525		9.576e-43	1.4503	1.376-1.529	0.4297	0
	rs79902640	11	202835	G	A	0.9358		8.003e-19	1.418	1.314-1.531		3.794e-26	1.368	1.290-1.451		5.933e-43	1.3864	1.324-1.452	0.4657	0
	rs73386635	11	202873	G	A	0.9974		3.992e-19	1.393	1.296-1.498		2.142e-25	1.337	1.266-1.412		1.395e-42	1.3571	1.299-1.418	0.3765	0
	rs73386640	11	203235	G	A	0.9985		3.991e-19	1.393	1.296-1.498		2.142e-25	1.337	1.266-1.412		1.395e-42	1.3571	1.299-1.418	0.3765	0
	rs2280543	11	203788	T	C	0.9996		3.992e-19	1.393	1.296-1.498		2.147e-25	1.337	1.266-1.412		1.395e-42	1.3571	1.299-1.418	0.3765	0
	rs11245997	11	204680	A	G	0.9993		4.221e-19	1.392	1.295-1.497		2.122e-25	1.337	1.266-1.412		1.639e-42	1.3568	1.299-1.417	0.3849	0
	rs3782123	11	205198	A	C	0.9999		6.739e-06	1.106	1.059-1.155		5.091e-06	1.081	1.046-1.118		1.315e-10	1.0903	1.062-1.119	0.4109	0
	rs3782122	11	205780	A	T	0.9991		4.275e-19	1.392	1.295-1.497		2.037e-25	1.337	1.266-1.412		1.639e-42	1.3568	1.299-1.417	0.3849	0
	rs3782121	11	205935	A	G	0.999		4.182e-19	1.392	1.295-1.497		2.014e-25	1.337	1.266-1.412		1.639e-42	1.3568	1.299-1.417	0.3849	0
	rs7930823	11	206767	A	G	0.9999		7.283e-11	1.18	1.124-1.239		1.358e-08	1.116	1.075-1.158		7.637e-18	1.139	1.106-1.173	0.0758	68.29
	rs71487219	11	207400	G	A	0.9738		6.746e-06	1.108	1.059-1.159		4.139e-06	1.083	1.048-1.120		1.343e-10	1.0918	1.063-1.121	0.4249	0
	rs11245998	11	207462	G	A	0.9927		5.252e-06	1.108	1.059-1.159		5.203e-06	1.082	1.047-1.119		1.788e-10	1.0911	1.062-1.121	0.4064	0
	rs11246001	11	210899	T	C	0.9975		5.801e-19	1.391	1.294-1.496		3.037e-25	1.336	1.265-1.411		2.578e-42	1.3558	1.298-1.416	0.3846	0
	rs11246002	11	211447	A	G	0.9986		6.166e-19	1.391	1.294-1.496		3.529e-25	1.335	1.264-1.410		3.452e-42	1.3551	1.297-1.416	0.3758	0
	rs11246003	11	213723	G	T	0.9974		5.029e-19	1.393	1.296-1.498		3.594e-25	1.336	1.265-1.411		1.869e-42	1.3565	1.299-1.417	0.3679	0
	rs12226698	11	213740	T	C	0.9972		4.836e-19	1.393	1.296-1.498		3.608e-25	1.336	1.265-1.411		1.869e-42	1.3565	1.299-1.417	0.3679	0
	rs12226402	11	215904	A	G	0.9958		3.945e-19	1.395	1.297-1.500		3.748e-25	1.336	1.265-1.411		1.355e-42	1.3572	1.299-1.418	0.3517	0
	rs12226697	11	216056	A	G	0.9956		3.934e-19	1.396	1.298-1.501		3.766e-25	1.336	1.265-1.411		1.154e-42	1.3575	1.300-1.418	0.3438	0
	rs3782118	11	222620	T	C	0.9976		6.662e-11	1.18	1.124-1.239		5.536e-08	1.11	1.069-1.152		5.337e-17	1.1351	1.102-1.169	0.0515	73.64
	rs3782116	11	223119	T	C	0.9988		8.212e-11	1.179	1.123-1.238		5.549e-08	1.11	1.069-1.152		6.352e-17	1.1348	1.102-1.169	0.0548	72.89
	rs3782115	11	223272	A	G	0.9796		8.176e-13	1.208	1.148-1.271		2.35e-10	1.136	1.092-1.181		2.428e-21	1.1623	1.127-1.199	0.061	71.51
	rs117994356	11	223587	T	G	0.373		8.712e-11	2.061	1.658-2.562		5.709e-19	2.124	1.798-2.509		3.932e-28	2.1005	1.840-2.398	0.8295	0
	rs12222188	11	224063	A	G	0.9524		5.408e-19	1.394	1.296-1.499		2.143e-26	1.349	1.277-1.425		3.466e-44	1.3652	1.309-1.424	0.4795	0
	rs1023430	11	224393	G	A	0.9988		6.123e-07	1.132	1.078-1.189		1.163e-08	1.114	1.073-1.156		5.287e-14	1.1206	1.088-1.154	0.6097	0
	rs73392700	11	224845	C	G	0.9886		3.733e-19	1.393	1.296-1.498		2.45e-26	1.345	1.273-1.421		1.33e-43	1.3623	1.305-1.422	0.4498	0
	rs10902108	11	225256	T	C	0.9989		4.039e-07	1.135	1.081-1.192		7.462e-09	1.116	1.075-1.158		1.804e-14	1.1229	1.090-1.157	0.5908	0
	rs75548573	11	228077	T	C	0.5071		8.546e-10	1.904	1.550-2.339		8.982e-10	1.626	1.393-1.898		7.675e-18	1.7215	1.521-1.948	0.2297	30.69
	rs117629395	11	229439	T	C	0.6233		9.706e-20	1.722	1.531-1.937		2.352e-23	1.565	1.433-1.709		6.272e-41	1.6198	1.509-1.738	0.2024	38.45
	rs2283143	11	238058	C	T	0.6198		1.957e-19	1.713	1.523-1.927		4.549e-23	1.56	1.428-1.704		2.718e-40	1.6134	1.503-1.731	0.2122	35.74
	rs12225799	11	241124	G	C	0.9826		1.742e-18	1.381	1.284-1.485		9.348e-26	1.339	1.267-1.415		5.381e-42	1.3541	1.296-1.415	0.5057	0
	rs138060871	11	241284	A	G	0.5599		3.169e-19	1.712	1.522-1.926		3.392e-23	1.566	1.434-1.710		1.178e-40	1.6171	1.507-1.735	0.2346	29.21
	rs180732121	11	246356	T	G	0.6009		7.759e-06	1.65	1.325-2.055		3.578e-05	1.416	1.201-1.669		2.029e-09	1.4961	1.311-1.707	0.2746	16.21
	rs554773	11	247630	A	G	0.8168		2.216e-17	1.358	1.265-1.457		7.948e-21	1.291	1.224-1.361		8.88e-37	1.3147	1.260-1.372	0.2609	20.9
	rs11601352	11	249105	A	G	0.4711		3.984e-11	1.81	1.517-2.159		7.912e-14	1.675	1.463-1.918		2.685e-23	1.7238	1.548-1.919	0.4943	0
	rs3817630	11	252231	G	C	0.7296		3.551e-10	1.234	1.157-1.316		2.135e-14	1.215	1.157-1.276		8.586e-24	1.2219	1.175-1.271	0.7078	0
	rs6598055	11	252318	T	C	0.9769		2.312e-06	1.121	1.069-1.175		1.531e-08	1.11	1.072-1.150		6.693e-14	1.1139	1.083-1.146	0.7424	0
	rs1045405	11	252733	T	C	0.9827		3.61e-07	1.122	1.073-1.174		7.443e-06	1.08	1.045-1.117		3.704e-11	1.0947	1.066-1.124	0.1822	43.8
	rs2948222	11	252735	T	C	0.9826		3.644e-07	1.122	1.073-1.174		7.486e-06	1.08	1.045-1.117		3.704e-11	1.0947	1.066-1.124	0.1822	43.8
	rs7925234	11	253662	C	G	0.9777		2.434e-06	1.121	1.069-1.175		1.707e-08	1.109	1.071-1.149		9.076e-14	1.1133	1.082-1.145	0.7198	0
	rs12362724	11	253984	G	A	0.9791		3.478e-07	1.127	1.075-1.181		3.836e-08	1.103	1.065-1.143		2.042e-13	1.1116	1.081-1.143	0.4731	0
	rs2178798	11	254869	G	C	0.9791		1.507e-06	1.116	1.067-1.167		3.737e-06	1.084	1.048-1.121		2.896e-11	1.0952	1.066-1.125	0.3091	3.36
	rs141168902	11	256240	A	G	0.5671		2.733e-06	1.314	1.173-1.472		9.044e-10	1.312	1.204-1.430		8.329e-15	1.3127	1.226-1.406	0.9833	0
	rs7125590	11	256776	A	T	0.9733		4.83e-07	1.126	1.074-1.180		5.598e-08	1.102	1.064-1.142		3.252e-13	1.1106	1.080-1.142	0.4727	0
	rs7939410	11	261972	A	G	0.9599		6.695e-07	1.125	1.073-1.179		7.654e-08	1.102	1.064-1.142		3.833e-13	1.1102	1.079-1.142	0.4911	0
	rs4758625	11	263226	T	C	0.9602		6.655e-07	1.125	1.073-1.179		9.829e-08	1.101	1.063-1.141		5.162e-13	1.1096	1.079-1.141	0.4723	0
	rs10794305	11	264391	T	C	0.9736		9.995e-07	1.122	1.070-1.176		1.729e-07	1.098	1.060-1.137		2.022e-12	1.1066	1.076-1.138	0.4711	0
	rs1983525	11	269147	T	C	0.9994		7.768e-06	1.109	1.060-1.160		6.003e-06	1.083	1.045-1.122		3.832e-10	1.0928	1.063-1.124	0.4166	0
	rs7948797	11	269856	T	C	0.4147		5.097e-10	1.915	1.562-2.348		3.64e-13	1.789	1.529-2.093		1.049e-21	1.8348	1.620-2.078	0.604	0
	rs10751644	11	270071	T	C	0.9897		9.025e-06	1.109	1.060-1.160		9.186e-06	1.082	1.044-1.121		4.962e-10	1.0922	1.062-1.123	0.3987	0
	rs10902118	11	270220	G	A	0.9032		1.187e-08	1.243	1.154-1.339		1.881e-11	1.215	1.148-1.286		1.238e-18	1.2252	1.171-1.282	0.6336	0
	rs7937440	11	272199	T	C	0.9892		3.179e-09	1.245	1.158-1.339		7.614e-11	1.2	1.136-1.268		1.847e-18	1.2162	1.164-1.271	0.4275	0
	rs7102570	11	273153	G	A	0.9954		1.88e-08	1.209	1.131-1.292		1.388e-08	1.155	1.100-1.213		1.856e-15	1.1737	1.128-1.221	0.2789	14.7
	rs79208976	11	273808	T	G	0.9449		1.469e-08	1.215	1.137-1.299		2.464e-08	1.155	1.098-1.215		3.224e-15	1.1768	1.130-1.225	0.2367	28.57
	rs7124394	11	274638	T	C	0.6601		1.842e-06	1.19	1.109-1.277		1.254e-08	1.172	1.109-1.238		1e-13	1.1788	1.129-1.231	0.7382	0
	rs6598048	11	276012	A	G	0.7695		1.332e-07	1.184	1.112-1.261		5.175e-10	1.164	1.111-1.220		1.889e-16	1.1712	1.128-1.216	0.6702	0
	rs11246047	11	277426	G	A	0.6418		1.444e-07	1.197	1.120-1.279		3.077e-10	1.178	1.119-1.240		2.075e-16	1.185	1.138-1.234	0.7085	0
	rs6421985	11	280221	C	A	0.6747		9.11e-08	1.199	1.122-1.282		4.893e-10	1.174	1.116-1.235		3.838e-16	1.1832	1.136-1.232	0.6225	0
	rs12807092	11	280673	T	C	0.5741		3.146e-05	1.174	1.088-1.267		2.14e-08	1.18	1.113-1.251		5.947e-12	1.1778	1.124-1.234	0.9175	0
	rs56159585	11	280816	T	A	0.5849		1.577e-06	1.19	1.109-1.277		5.714e-09	1.174	1.111-1.240		6.945e-14	1.18	1.130-1.232	0.7666	0
	rs7482279	11	280817	C	T	0.5824		1.454e-06	1.191	1.110-1.278		6.223e-09	1.174	1.111-1.240		6.226e-14	1.1804	1.130-1.233	0.7526	0
	rs9737451	11	282466	G	A	0.6008		1.773e-07	1.202	1.122-1.287		3.564e-11	1.195	1.133-1.260		3.311e-17	1.1976	1.148-1.249	0.8949	0
	rs4758636	11	299091	G	C	0.6376		7.589e-08	1.165	1.103-1.231		8.715e-05	1.089	1.043-1.137		1.389e-10	1.1174	1.080-1.156	0.0582	72.14
	rs2277339	12	57146069	G	T	0.9984		2.833e-05	1.125	1.065-1.188		1.028e-07	1.122	1.075-1.171		1.904e-11	1.1231	1.086-1.162	0.9402	0
	rs17033114	12	103123339	C	T	0.7769		2.617e-06	1.147	1.084-1.214		2.247e-14	1.185	1.135-1.237		2.151e-19	1.171	1.131-1.212	0.3706	0
	rs4943737	13	40733531	T	A	0.9742		1.303e-06	1.116	1.067-1.167		0.0001705	1.067	1.032-1.103		3.547e-09	1.0841	1.055-1.114	0.1164	59.42
	rs9315761	13	40733856	G	A	0.9999		9.762e-07	1.116	1.069-1.165		8.576e-05	1.069	1.034-1.105		7.458e-10	1.0863	1.058-1.115	0.1217	58.25
	rs7994850	13	40737751	T	G	0.9995		1.117e-06	1.115	1.068-1.164		7.427e-05	1.07	1.035-1.106		6.631e-10	1.0866	1.058-1.116	0.1384	54.45
	rs2039623	13	40739964	G	A	0.9997		1.315e-06	1.114	1.067-1.163		6.46e-05	1.071	1.036-1.107		5.896e-10	1.0869	1.059-1.116	0.1568	50.11
	rs2039622	13	40740239	C	T	0.9998		1.332e-06	1.114	1.067-1.163		6.441e-05	1.071	1.036-1.107		5.896e-10	1.0869	1.059-1.116	0.1568	50.11
	rs11147782	13	40740964	T	G	0.9977		1.505e-06	1.114	1.067-1.163		6.732e-05	1.07	1.035-1.106		7.762e-10	1.0862	1.058-1.115	0.1472	52.4
	rs9315762	13	40741907	T	C	0.9341		1.821e-05	0.899	0.856-0.944		3.752e-05	0.925	0.891-0.960		5.102e-09	0.9154	0.889-0.943	0.3639	0
	rs11838762	13	40741990	A	T	0.999		1.377e-06	1.114	1.067-1.163		5.491e-05	1.071	1.036-1.107		5.896e-10	1.0869	1.059-1.116	0.1568	50.11
	rs1414935	13	40742958	T	C	0.9995		1.411e-06	1.114	1.067-1.163		5.573e-05	1.071	1.036-1.107		5.896e-10	1.0869	1.059-1.116	0.1568	50.11
	rs7989971	13	40744099	G	C	0.9358		5.142e-07	1.122	1.073-1.174		0.0002226	1.067	1.030-1.105		3.184e-09	1.0876	1.058-1.118	0.0853	66.23
	rs2413611	22	40527858	A	T	0.8913		1.321e-12	0.843	0.804-0.884		9.253e-05	0.929	0.895-0.964		8.912e-14	0.8949	0.869-0.921	0.0015	90.07
	rs1807579	22	40528220	C	T	0.9464		6.651e-14	0.839	0.802-0.878		5.333e-05	0.929	0.897-0.962		2.264e-15	0.8937	0.869-0.919	0.0005	91.78
	rs2413615	22	40528572	C	A	0.9256		1.952e-13	0.839	0.800-0.879		6.748e-05	0.929	0.895-0.964		3.479e-14	0.8932	0.867-0.920	0.0009	90.98
	rs28542383	22	40528960	T	A	0.3863		1.456e-10	0.708	0.637-0.787		0.002562	0.88	0.810-0.956		2.476e-10	0.8107	0.760-0.865	0.0015	90.1
	rs6001794	22	40529415	T	G	0.9984		9.95e-14	0.844	0.807-0.883		5.18e-05	0.931	0.899-0.964		1.685e-14	0.8969	0.872-0.922	0.0008	91.14
	rs6001795	22	40530922	A	G	0.945		4.769e-14	0.836	0.798-0.876		4.485e-05	0.928	0.896-0.961		6.229e-15	0.8938	0.869-0.919	0.0005	91.74
	rs8136580	22	40530923	C	T	0.9574		7.133e-14	0.839	0.800-0.879		6.014e-05	0.929	0.897-0.962		1.834e-14	0.8955	0.871-0.921	0.0007	91.33
	rs8140695	22	40531506	A	T	0.9572		7.555e-14	0.84	0.803-0.879		4.175e-05	0.929	0.897-0.962		2.926e-15	0.8941	0.870-0.919	0.0006	91.59
	rs67465697	22	40531645	G	A	0.9625		5.471e-14	0.84	0.803-0.879		4.318e-05	0.929	0.897-0.962		2.926e-15	0.8941	0.870-0.919	0.0006	91.59
	rs8136269	22	40532444	C	G	0.961		6.807e-14	0.84	0.803-0.879		4.303e-05	0.929	0.897-0.962		2.926e-15	0.8941	0.870-0.919	0.0006	91.59
	rs8136149	22	40532484	T	C	0.9607		6.766e-14	0.84	0.803-0.879		4.303e-05	0.929	0.897-0.962		2.926e-15	0.8941	0.870-0.919	0.0006	91.59
	rs8140112	22	40533130	G	A	0.9604		6.724e-14	0.84	0.803-0.879		4.287e-05	0.929	0.897-0.962		2.926e-15	0.8941	0.870-0.919	0.0006	91.59
	rs17323591	22	40534211	A	T	0.9601		6.689e-14	0.84	0.803-0.879		4.284e-05	0.929	0.897-0.962		2.926e-15	0.8941	0.870-0.919	0.0006	91.59
	rs2064258	22	40534964	C	T	0.9446		6.158e-13	0.845	0.808-0.884		7.789e-05	0.931	0.899-0.964		2.157e-14	0.8973	0.873-0.923	0.0009	90.92
	rs73165039	22	40535152	G	A	0.9505		4.709e-14	0.839	0.802-0.878		4.628e-05	0.929	0.897-0.962		2.264e-15	0.8937	0.869-0.919	0.0005	91.78
	rs11089973	22	40535657	G	A	0.9502		4.687e-14	0.839	0.802-0.878		4.618e-05	0.929	0.897-0.962		2.264e-15	0.8937	0.869-0.919	0.0005	91.78
	rs2143177	22	40535731	A	T	0.9446		5.54e-13	0.845	0.808-0.884		7.829e-05	0.931	0.899-0.964		2.157e-14	0.8973	0.873-0.923	0.0009	90.92
	rs73165040	22	40538602	T	C	0.9511		8.939e-14	0.84	0.803-0.879		4.602e-05	0.929	0.897-0.962		2.926e-15	0.8941	0.870-0.919	0.0006	91.59
	rs17323619	22	40538717	C	G	0.9508		8.907e-14	0.84	0.803-0.879		4.6e-05	0.929	0.897-0.962		2.926e-15	0.8941	0.870-0.919	0.0006	91.59
	rs6001799	22	40539200	A	G	0.9605		8.907e-14	0.841	0.804-0.880		4.619e-05	0.929	0.897-0.962		3.776e-15	0.8945	0.870-0.920	0.0007	91.39
	rs12483853	22	40539525	C	G	0.9211		6.86e-14	0.835	0.797-0.875		4.994e-05	0.927	0.893-0.962		6.614e-15	0.8904	0.865-0.917	0.0006	91.42
	rs4586740	22	40540762	G	T	0.945		2.297e-13	0.843	0.806-0.882		0.0001826	0.935	0.903-0.969		5.611e-14	0.8989	0.874-0.924	0.0004	92.05
	rs732384	22	40541981	G	A	0.9532		1.576e-14	0.836	0.799-0.875		0.0001074	0.932	0.900-0.965		3.251e-15	0.8943	0.870-0.919	0.0002	92.78
	rs732383	22	40542121	C	T	0.953		1.569e-14	0.836	0.799-0.875		0.0001076	0.932	0.900-0.965		3.251e-15	0.8943	0.870-0.919	0.0002	92.78
	rs4820397	22	40542688	C	T	0.948		2.344e-13	0.843	0.806-0.882		0.0001821	0.935	0.903-0.969		5.611e-14	0.8989	0.874-0.924	0.0004	92.05
	rs11089974	22	40543608	T	C	0.9471		1.016e-14	0.835	0.798-0.874		0.000141	0.933	0.901-0.967		3.661e-15	0.8945	0.870-0.920	0.0001	93.07
	rs57774511	22	40544031	C	T	0.9481		1.506e-14	0.836	0.799-0.875		0.0001209	0.933	0.901-0.967		4.727e-15	0.8949	0.870-0.920	0.0002	92.92
	rs5995825	22	40544337	T	C	0.9168		8.955e-11	0.86	0.822-0.900		0.002995	0.949	0.916-0.983		2.426e-10	0.9142	0.889-0.940	0.0007	91.2
	rs5995826	22	40546153	A	G	0.9261		8.03e-11	0.861	0.823-0.901		0.004451	0.951	0.918-0.985		5.353e-10	0.9158	0.891-0.942	0.0007	91.37
	rs4820399	22	40546633	T	C	0.9995		2.05e-10	0.869	0.832-0.907		0.004351	0.953	0.922-0.985		8.086e-10	0.9207	0.897-0.945	0.0009	90.92
	rs4820400	22	40548084	T	G	0.9661		6.045e-11	0.863	0.825-0.903		0.00305	0.95	0.919-0.982		4.543e-10	0.9183	0.894-0.943	0.0008	91.13
	rs4585125	22	40548492	A	G	0.9623		5.32e-11	0.862	0.824-0.902		0.002966	0.95	0.919-0.982		3.75e-10	0.9179	0.894-0.943	0.0007	91.34
	rs8137853	22	40548703	C	T	0.9246		9.092e-10	0.868	0.830-0.908		0.006775	0.953	0.920-0.987		3.646e-09	0.9198	0.895-0.946	0.0014	90.23
	rs9611279	22	40550105	C	T	0.96		3.809e-11	0.861	0.823-0.901		0.002522	0.949	0.918-0.981		2.24e-10	0.9169	0.893-0.942	0.0007	91.36
	rs3950173	22	40550107	C	T	0.9541		3.959e-11	0.861	0.823-0.901		0.002523	0.949	0.918-0.981		2.24e-10	0.9169	0.893-0.942	0.0007	91.36
	rs4821928	22	40550769	C	T	0.9007		2.018e-10	0.862	0.824-0.902		0.002439	0.947	0.914-0.981		1.996e-10	0.9138	0.889-0.940	0.0013	90.36
	rs4820401	22	40550802	G	A	0.8718		2.615e-12	0.847	0.808-0.888		0.001855	0.945	0.912-0.979		2.636e-11	0.9085	0.883-0.935	0.0003	92.49
	rs4820402	22	40550900	T	C	0.5652		1.304e-10	0.823	0.776-0.873		0.0005224	0.922	0.881-0.965		1.45e-11	0.884	0.853-0.916	0.0027	88.92
	rs4820403	22	40550982	A	G	0.9419		4.132e-11	0.86	0.822-0.900		0.002484	0.949	0.918-0.981		1.842e-10	0.9166	0.892-0.941	0.0006	91.56
	rs1012241	22	40551767	T	C	0.946		6.799e-11	0.862	0.824-0.902		0.003006	0.95	0.919-0.982		3.75e-10	0.9179	0.894-0.943	0.0007	91.34
	rs2899334	22	40551850	C	T	0.9458		6.828e-11	0.862	0.824-0.902		0.003009	0.95	0.919-0.982		3.75e-10	0.9179	0.894-0.943	0.0007	91.34
	rs6001807	22	40554008	G	T	0.9449		6.97e-11	0.862	0.824-0.902		0.003003	0.95	0.919-0.982		3.75e-10	0.9179	0.894-0.943	0.0007	91.34
	rs5995827	22	40554300	G	A	0.9297		1.594e-11	0.857	0.819-0.897		0.00271	0.949	0.916-0.983		1.316e-10	0.9129	0.888-0.939	0.0005	91.8
	rs5015397	22	40554325	G	A	0.9155		1.707e-10	0.863	0.825-0.903		0.002835	0.948	0.915-0.982		3.29e-10	0.9148	0.890-0.941	0.0013	90.33
	rs4402860	22	40554445	T	A	0.875		1.322e-14	0.83	0.792-0.870		0.0001706	0.932	0.898-0.967		1.119e-14	0.8913	0.866-0.918	0.0002	93.03
	rs6001808	22	40554527	C	T	0.9418		7.491e-11	0.862	0.824-0.902		0.003006	0.95	0.919-0.982		3.75e-10	0.9179	0.894-0.943	0.0007	91.34
	rs4642036	22	40554582	C	T	0.9418		7.52e-11	0.862	0.824-0.902		0.003008	0.95	0.919-0.982		3.75e-10	0.9179	0.894-0.943	0.0007	91.34
	rs12484633	22	40555638	G	A	0.8814		1.329e-10	0.859	0.820-0.900		0.003386	0.948	0.915-0.982		6.699e-10	0.9149	0.889-0.941	0.001	90.74
	rs5995829	22	40555879	A	G	0.9415		7.572e-11	0.862	0.824-0.902		0.003007	0.95	0.919-0.982		3.75e-10	0.9179	0.894-0.943	0.0007	91.34
	rs11705370	22	40555993	A	T	0.9224		6.522e-11	0.86	0.822-0.900		0.003112	0.949	0.916-0.983		2.426e-10	0.9142	0.889-0.940	0.0007	91.2
	rs11705389	22	40556101	C	T	0.9177		8.046e-11	0.86	0.822-0.900		0.003848	0.95	0.917-0.984		3.267e-10	0.9148	0.890-0.941	0.0007	91.39
	rs4820404	22	40556434	C	T	0.7858		1.832e-10	0.851	0.810-0.894		0.003088	0.944	0.909-0.980		2.617e-10	0.9088	0.882-0.936	0.001	90.83
	rs4820405	22	40556447	A	T	0.8364		1.097e-09	0.862	0.822-0.904		0.004406	0.948	0.913-0.984		1.501e-09	0.9139	0.888-0.941	0.0019	89.64
	rs8137693	22	40557812	G	A	0.9376		7.957e-11	0.862	0.824-0.902		0.0031	0.95	0.919-0.982		3.75e-10	0.9179	0.894-0.943	0.0007	91.34
	rs8141549	22	40558016	A	G	0.9375		7.98e-11	0.862	0.824-0.902		0.0031	0.95	0.919-0.982		3.75e-10	0.9179	0.894-0.943	0.0007	91.34
	rs12484438	22	40558064	C	T	0.935		4.526e-12	0.853	0.815-0.892		0.002167	0.948	0.915-0.982		4.203e-11	0.9107	0.886-0.936	0.0003	92.35
	rs4820406	22	40558164	G	A	0.8777		1.424e-10	0.859	0.820-0.900		0.003506	0.948	0.915-0.982		6.699e-10	0.9149	0.889-0.941	0.001	90.74
	rs4821929	22	40558452	T	C	0.9374		8.023e-11	0.862	0.824-0.902		0.003097	0.95	0.919-0.982		3.75e-10	0.9179	0.894-0.943	0.0007	91.34
	rs4820407	22	40558595	G	A	0.9373		8.038e-11	0.862	0.824-0.902		0.003097	0.95	0.919-0.982		3.75e-10	0.9179	0.894-0.943	0.0007	91.34
	rs1474667	22	40559156	A	G	0.8975		3.675e-12	0.85	0.813-0.889		0.002634	0.948	0.915-0.982		2.214e-11	0.9095	0.885-0.935	0.0002	92.84
	rs13053550	22	40560600	C	G	0.9354		9.489e-11	0.862	0.824-0.902		0.003095	0.95	0.917-0.984		4.868e-10	0.9156	0.891-0.941	0.0009	90.97
	rs34305613	22	40560810	A	C	0.8475		1.987e-10	0.858	0.819-0.899		0.002211	0.945	0.912-0.979		2.253e-10	0.9127	0.887-0.939	0.0013	90.35
	rs6001817	22	40561759	T	G	0.9354		9.507e-11	0.862	0.824-0.902		0.003094	0.95	0.917-0.984		4.868e-10	0.9156	0.891-0.941	0.0009	90.97
	rs6001818	22	40561963	T	G	0.8612		3.213e-10	0.86	0.820-0.901		0.003337	0.948	0.915-0.982		8.05e-10	0.9153	0.890-0.942	0.0012	90.52
	rs7285909	22	40562242	G	T	0.939		9.115e-11	0.862	0.824-0.902		0.003002	0.949	0.918-0.981		2.721e-10	0.9173	0.893-0.942	0.0008	91.15
	rs6001819	22	40562877	C	T	0.9354		9.534e-11	0.862	0.824-0.902		0.003093	0.95	0.917-0.984		4.868e-10	0.9156	0.891-0.941	0.0009	90.97
	rs7289946	22	40563020	A	G	0.9356		9.945e-11	0.862	0.824-0.902		0.003107	0.95	0.917-0.984		4.868e-10	0.9156	0.891-0.941	0.0009	90.97
	rs6001820	22	40563804	C	T	0.9356		9.983e-11	0.862	0.824-0.902		0.003106	0.95	0.917-0.984		4.868e-10	0.9156	0.891-0.941	0.0009	90.97
	rs5995832	22	40566118	C	T	0.9179		1.54e-10	0.862	0.824-0.902		0.003392	0.949	0.916-0.983		3.625e-10	0.915	0.890-0.941	0.001	90.77
	rs62638153	22	40566675	A	G	0.9783		2.698e-10	0.868	0.831-0.906		0.003711	0.952	0.921-0.984		4.843e-10	0.9197	0.896-0.944	0.0009	90.94
	rs62236835	22	40566936	T	C	0.9747		2.654e-10	0.868	0.831-0.906		0.003676	0.951	0.920-0.983		3.541e-10	0.9191	0.895-0.944	0.001	90.73
	rs6001821	22	40567581	C	T	0.9789		2.709e-10	0.868	0.831-0.906		0.003698	0.952	0.921-0.984		4.843e-10	0.9197	0.896-0.944	0.0009	90.94
	rs713658	22	40567894	T	C	0.9801		2.716e-10	0.868	0.831-0.906		0.003684	0.952	0.921-0.984		4.843e-10	0.9197	0.896-0.944	0.0009	90.94
	rs35968475	22	40568512	A	G	0.9812		2.743e-10	0.868	0.831-0.906		0.003679	0.952	0.921-0.984		4.843e-10	0.9197	0.896-0.944	0.0009	90.94
	rs6001823	22	40569157	A	T	0.9813		2.746e-10	0.868	0.831-0.906		0.003674	0.952	0.921-0.984		4.843e-10	0.9197	0.896-0.944	0.0009	90.94
	rs6001826	22	40571499	C	T	0.9815		2.786e-10	0.869	0.832-0.907		0.003609	0.951	0.920-0.983		4.347e-10	0.9195	0.896-0.944	0.0012	90.49
	rs5995833	22	40572423	G	A	0.9816		2.786e-10	0.869	0.832-0.907		0.003611	0.951	0.920-0.983		4.347e-10	0.9195	0.896-0.944	0.0012	90.49
	rs6001827	22	40574170	A	T	0.9813		2.983e-10	0.869	0.832-0.907		0.003527	0.951	0.920-0.983		4.347e-10	0.9195	0.896-0.944	0.0012	90.49
	rs10222225	22	40578764	G	A	0.978		2.781e-10	0.868	0.831-0.906		0.003607	0.951	0.920-0.983		3.541e-10	0.9191	0.895-0.944	0.001	90.73
	rs7290804	22	40579423	T	C	0.984		2.577e-10	0.868	0.831-0.906		0.003492	0.951	0.920-0.983		3.541e-10	0.9191	0.895-0.944	0.001	90.73
	rs6001828	22	40579805	T	G	0.9806		2.575e-10	0.868	0.831-0.906		0.003412	0.951	0.920-0.983		3.541e-10	0.9191	0.895-0.944	0.001	90.73
	rs8142495	22	40581822	G	A	0.9842		2.579e-10	0.868	0.831-0.906		0.003486	0.951	0.920-0.983		3.541e-10	0.9191	0.895-0.944	0.001	90.73
	rs6001829	22	40584391	A	G	0.9969		2.751e-10	0.87	0.833-0.908		0.003391	0.952	0.921-0.984		7.268e-10	0.9205	0.897-0.945	0.0012	90.47
	rs738450	22	40585744	G	A	0.9973		2.754e-10	0.87	0.833-0.908		0.003392	0.952	0.921-0.984		7.268e-10	0.9205	0.897-0.945	0.0012	90.47
	rs3985940	22	40587244	G	A	0.9977		2.764e-10	0.87	0.833-0.908		0.003394	0.952	0.921-0.984		7.268e-10	0.9205	0.897-0.945	0.0012	90.47
	rs6001831	22	40591258	G	T	0.998		2.764e-10	0.87	0.833-0.908		0.003389	0.952	0.921-0.984		7.268e-10	0.9205	0.897-0.945	0.0012	90.47
	rs17421586	22	40591312	A	T	0.9974		1.811e-11	0.862	0.826-0.900		0.002456	0.95	0.919-0.982		7.28e-11	0.9161	0.892-0.941	0.0005	91.82
	rs4550767	22	40591755	T	G	0.9984		2.777e-10	0.87	0.833-0.908		0.003383	0.952	0.921-0.984		7.268e-10	0.9205	0.897-0.945	0.0012	90.47
	rs6001832	22	40592214	G	A	0.993		2.288e-11	0.862	0.826-0.900		0.002696	0.95	0.919-0.982		7.28e-11	0.9161	0.892-0.941	0.0005	91.82
	rs8137636	22	40599631	A	G	0.9998		2.795e-10	0.87	0.833-0.908		0.003378	0.952	0.921-0.984		7.268e-10	0.9205	0.897-0.945	0.0012	90.47
	rs8137796	22	40599879	T	C	0.9998		2.792e-10	0.87	0.833-0.908		0.003382	0.952	0.921-0.984		7.268e-10	0.9205	0.897-0.945	0.0012	90.47
	rs6001834	22	40600487	A	G	0.9997		2.791e-10	0.87	0.833-0.908		0.003388	0.952	0.921-0.984		7.268e-10	0.9205	0.897-0.945	0.0012	90.47
	rs4821932	22	40601639	T	A	0.9996		2.788e-10	0.87	0.833-0.908		0.003393	0.952	0.921-0.984		7.268e-10	0.9205	0.897-0.945	0.0012	90.47
	rs4821933	22	40602072	A	T	0.9996		2.786e-10	0.87	0.833-0.908		0.003398	0.952	0.921-0.984		7.268e-10	0.9205	0.897-0.945	0.0012	90.47
	rs5995836	22	40602815	T	G	0.9993		2.583e-10	0.869	0.832-0.907		0.003437	0.952	0.921-0.984		5.937e-10	0.9201	0.896-0.945	0.001	90.71
	rs4821934	22	40603403	T	C	0.9368		8.773e-15	0.834	0.797-0.872		0.0001948	0.935	0.903-0.969		5.976e-15	0.8953	0.871-0.921	0.0001	93.47
	rs6001837	22	40603580	A	C	0.9991		2.549e-10	0.869	0.832-0.907		0.00352	0.952	0.921-0.984		5.937e-10	0.9201	0.896-0.945	0.001	90.71
	rs2143175	22	40603732	G	A	0.9983		1.653e-11	0.861	0.825-0.899		0.002563	0.95	0.919-0.982		5.869e-11	0.9157	0.892-0.940	0.0004	92.01
	rs4239893	22	40604716	C	T	0.9977		2.63e-10	0.869	0.832-0.907		0.00365	0.952	0.921-0.984		5.937e-10	0.9201	0.896-0.945	0.001	90.71
	rs4820408	22	40604945	G	T	0.9977		2.627e-10	0.869	0.832-0.907		0.003654	0.952	0.921-0.984		5.937e-10	0.9201	0.896-0.945	0.001	90.71
	rs6001841	22	40605163	A	G	0.9976		2.628e-10	0.869	0.832-0.907		0.003661	0.952	0.921-0.984		5.937e-10	0.9201	0.896-0.945	0.001	90.71
	rs738447	22	40605681	T	C	0.9976		2.633e-10	0.869	0.832-0.907		0.003669	0.952	0.921-0.984		5.937e-10	0.9201	0.896-0.945	0.001	90.71
	rs5995838	22	40606001	G	A	0.9976		2.632e-10	0.869	0.832-0.907		0.003675	0.952	0.921-0.984		5.937e-10	0.9201	0.896-0.945	0.001	90.71
	rs5995839	22	40606293	T	A	0.9975		2.631e-10	0.869	0.832-0.907		0.003681	0.952	0.921-0.984		5.937e-10	0.9201	0.896-0.945	0.001	90.71
	rs5995840	22	40608896	C	T	0.8192		8.781e-12	0.844	0.804-0.886		0.001176	0.94	0.906-0.976		2.117e-11	0.9036	0.877-0.931	0.0006	91.5
	rs6001842	22	40609151	G	A	0.9539		2.307e-11	0.859	0.821-0.899		0.001307	0.946	0.915-0.978		5.609e-11	0.9143	0.890-0.939	0.0007	91.21
	rs6001843	22	40610600	C	G	0.9518		1.766e-11	0.859	0.821-0.899		0.001233	0.945	0.914-0.977		4.007e-11	0.9137	0.890-0.939	0.0008	91.02
	rs138024	22	40613282	A	C	0.9977		2.434e-10	0.869	0.832-0.907		0.004565	0.953	0.922-0.985		8.086e-10	0.9207	0.897-0.945	0.0009	90.92
	rs12160931	22	40614512	G	T	0.9973		1.755e-11	0.861	0.825-0.899		0.003564	0.952	0.921-0.984		1.125e-10	0.9169	0.893-0.941	0.0003	92.34
	rs739182	22	40615276	T	G	0.9973		1.531e-11	0.861	0.825-0.899		0.003368	0.951	0.920-0.983		8.136e-11	0.9163	0.892-0.941	0.0003	92.18
	rs5750905	22	40618811	A	G	0.9642		1.862e-10	0.866	0.828-0.906		0.004608	0.952	0.921-0.984		1.494e-09	0.9207	0.896-0.946	0.0009	90.87
	rs138031	22	40619009	C	T	0.9979		2.419e-10	0.869	0.832-0.907		0.004603	0.953	0.922-0.985		8.086e-10	0.9207	0.897-0.945	0.0009	90.92
	rs138032	22	40619078	C	A	0.9979		2.422e-10	0.869	0.832-0.907		0.004613	0.953	0.922-0.985		8.086e-10	0.9207	0.897-0.945	0.0009	90.92
	rs138035	22	40619708	A	G	0.998		2.422e-10	0.869	0.832-0.907		0.004615	0.953	0.922-0.985		8.086e-10	0.9207	0.897-0.945	0.0009	90.92
	rs138036	22	40619779	C	A	0.998		2.42e-10	0.869	0.832-0.907		0.004626	0.953	0.922-0.985		8.086e-10	0.9207	0.897-0.945	0.0009	90.92
	rs138037	22	40620467	C	A	0.998		2.423e-10	0.869	0.832-0.907		0.004637	0.953	0.922-0.985		8.086e-10	0.9207	0.897-0.945	0.0009	90.92
	rs138038	22	40620565	G	A	0.9981		2.421e-10	0.869	0.832-0.907		0.004642	0.953	0.922-0.985		8.086e-10	0.9207	0.897-0.945	0.0009	90.92
	rs138039	22	40621288	G	A	0.9913		3.244e-10	0.87	0.833-0.908		0.004337	0.953	0.922-0.985		9.884e-10	0.9211	0.897-0.946	0.001	90.69
	rs138040	22	40621404	C	G	0.9981		2.415e-10	0.869	0.832-0.907		0.004663	0.953	0.922-0.985		8.086e-10	0.9207	0.897-0.945	0.0009	90.92
	rs138041	22	40621645	G	A	0.9806		2.913e-10	0.869	0.832-0.907		0.004865	0.953	0.922-0.985		8.086e-10	0.9207	0.897-0.945	0.0009	90.92
	rs138042	22	40623249	T	C	0.9982		2.416e-10	0.869	0.832-0.907		0.004683	0.953	0.922-0.985		8.086e-10	0.9207	0.897-0.945	0.0009	90.92
	rs138043	22	40623430	T	C	0.9452		4.187e-10	0.868	0.830-0.908		0.006405	0.954	0.923-0.986		3.955e-09	0.9227	0.898-0.948	0.001	90.83
	rs138044	22	40623431	G	A	0.9452		4.184e-10	0.868	0.830-0.908		0.006418	0.954	0.923-0.986		3.955e-09	0.9227	0.898-0.948	0.001	90.83
	rs138047	22	40625909	A	G	0.9984		2.407e-10	0.869	0.832-0.907		0.004712	0.953	0.922-0.985		8.086e-10	0.9207	0.897-0.945	0.0009	90.92
	rs138048	22	40625951	C	T	0.9985		2.407e-10	0.869	0.832-0.907		0.00472	0.953	0.922-0.985		8.086e-10	0.9207	0.897-0.945	0.0009	90.92
	rs8135487	22	40627057	A	C	0.7887		2.071e-14	0.815	0.773-0.859		0.0001029	0.923	0.886-0.962		1.811e-14	0.8807	0.853-0.910	0.0003	92.44
	rs138049	22	40627059	A	C	0.9194		9.661e-14	0.839	0.800-0.879		0.000343	0.937	0.905-0.971		3.321e-13	0.9005	0.875-0.926	0.0002	92.63
	rs138050	22	40627061	A	C	0.9169		1.835e-10	0.863	0.825-0.903		0.006726	0.953	0.920-0.987		1.41e-09	0.9178	0.893-0.944	0.0007	91.33
	rs77326645	22	40627319	C	T	0.9995		2.293e-10	0.869	0.832-0.907		0.004947	0.954	0.923-0.986		1.098e-09	0.9213	0.897-0.946	0.0008	91.12
	rs5750907	22	40628754	C	T	0.9943		2.231e-10	0.869	0.832-0.907		0.00471	0.953	0.922-0.985		8.086e-10	0.9207	0.897-0.945	0.0009	90.92
	rs5750908	22	40629138	T	C	0.9997		2.289e-10	0.869	0.832-0.907		0.004969	0.954	0.923-0.986		1.098e-09	0.9213	0.897-0.946	0.0008	91.12
	rs1018807	22	40629805	A	G	0.9998		2.288e-10	0.869	0.832-0.907		0.004984	0.954	0.923-0.986		1.098e-09	0.9213	0.897-0.946	0.0008	91.12
	rs5757882	22	40631033	C	T	0.9876		2.869e-10	0.869	0.832-0.907		0.004887	0.953	0.922-0.985		8.086e-10	0.9207	0.897-0.945	0.0009	90.92
	rs5750909	22	40631110	G	C	0.9876		2.88e-10	0.869	0.832-0.907		0.004889	0.953	0.922-0.985		8.086e-10	0.9207	0.897-0.945	0.0009	90.92
	rs5757883	22	40631339	G	A	0.9875		2.889e-10	0.869	0.832-0.907		0.00488	0.953	0.922-0.985		8.086e-10	0.9207	0.897-0.945	0.0009	90.92
	rs5757884	22	40631437	C	A	0.9861		3.004e-10	0.869	0.832-0.907		0.004836	0.953	0.922-0.985		8.086e-10	0.9207	0.897-0.945	0.0009	90.92
	rs5757885	22	40631617	G	A	0.986		3.007e-10	0.869	0.832-0.907		0.004836	0.953	0.922-0.985		8.086e-10	0.9207	0.897-0.945	0.0009	90.92
	rs9611299	22	40631739	A	G	0.986		3.01e-10	0.869	0.832-0.907		0.004838	0.953	0.922-0.985		8.086e-10	0.9207	0.897-0.945	0.0009	90.92
	rs7292310	22	40632083	C	T	0.9853		3.09e-10	0.869	0.832-0.907		0.004807	0.953	0.922-0.985		8.086e-10	0.9207	0.897-0.945	0.0009	90.92
	rs4821936	22	40632510	G	C	0.9652		2.748e-15	0.834	0.797-0.872		0.0002688	0.937	0.905-0.971		1.249e-14	0.8965	0.872-0.922	0.0001	93.71
	rs5750910	22	40632772	A	G	0.9852		3.097e-10	0.869	0.832-0.907		0.004806	0.953	0.922-0.985		8.086e-10	0.9207	0.897-0.945	0.0009	90.92
	rs35861255	22	40634507	A	G	0.9778		6.16e-10	0.871	0.834-0.909		0.00429	0.952	0.921-0.984		8.887e-10	0.9209	0.897-0.945	0.0014	90.22
	rs8141661	22	40635721	T	C	0.9778		6.186e-10	0.871	0.834-0.909		0.004283	0.952	0.921-0.984		8.887e-10	0.9209	0.897-0.945	0.0014	90.22
	rs5757887	22	40636615	C	T	0.9778		6.2e-10	0.871	0.834-0.909		0.00428	0.952	0.921-0.984		8.887e-10	0.9209	0.897-0.945	0.0014	90.22
	rs6001848	22	40636799	G	A	0.9685		4.405e-11	0.862	0.824-0.902		0.002925	0.95	0.919-0.982		3.75e-10	0.9179	0.894-0.943	0.0007	91.34
	rs5757888	22	40637804	T	G	0.9777		6.229e-10	0.871	0.834-0.909		0.004278	0.952	0.921-0.984		8.887e-10	0.9209	0.897-0.945	0.0014	90.22
	rs9611300	22	40638223	C	T	0.9777		6.249e-10	0.871	0.834-0.909		0.004274	0.952	0.921-0.984		8.887e-10	0.9209	0.897-0.945	0.0014	90.22
	rs5757889	22	40638934	C	T	0.9777		6.261e-10	0.871	0.834-0.909		0.004273	0.952	0.921-0.984		8.887e-10	0.9209	0.897-0.945	0.0014	90.22
	rs5750912	22	40639423	C	G	0.9777		6.295e-10	0.871	0.834-0.909		0.004268	0.952	0.921-0.984		8.887e-10	0.9209	0.897-0.945	0.0014	90.22
	rs143521471	22	40639706	T	C	0.9655		6.944e-15	0.836	0.799-0.875		0.0002027	0.936	0.904-0.970		1.431e-14	0.8967	0.872-0.922	0.0001	93.32
	rs12628042	22	40640516	T	C	0.969		6.974e-15	0.836	0.799-0.875		0.0002062	0.936	0.904-0.970		1.431e-14	0.8967	0.872-0.922	0.0001	93.32
	rs5750914	22	40641164	G	T	0.9777		6.352e-10	0.871	0.834-0.909		0.004258	0.952	0.921-0.984		8.887e-10	0.9209	0.897-0.945	0.0014	90.22
	rs3752513	22	40641980	G	A	0.9778		6.46e-10	0.871	0.834-0.909		0.004311	0.952	0.921-0.984		8.887e-10	0.9209	0.897-0.945	0.0014	90.22
	rs5750915	22	40642368	G	A	0.9737		6.636e-10	0.871	0.834-0.909		0.004465	0.952	0.921-0.984		8.887e-10	0.9209	0.897-0.945	0.0014	90.22
	rs76041481	22	40642452	G	A	0.9778		6.504e-10	0.871	0.834-0.909		0.004318	0.952	0.921-0.984		8.887e-10	0.9209	0.897-0.945	0.0014	90.22
	rs2157369	22	40642652	C	G	0.9778		6.522e-10	0.871	0.834-0.909		0.004306	0.952	0.921-0.984		8.887e-10	0.9209	0.897-0.945	0.0014	90.22
	rs9941957	22	40643839	C	T	0.9796		7.886e-10	0.871	0.834-0.909		0.004146	0.952	0.921-0.984		8.887e-10	0.9209	0.897-0.945	0.0014	90.22
	rs5750918	22	40643872	C	T	0.9766		7.874e-10	0.871	0.834-0.909		0.0041	0.952	0.921-0.984		8.887e-10	0.9209	0.897-0.945	0.0014	90.22
	rs12484776	22	40652873	G	A	0.9969		4.156e-15	0.837	0.800-0.876		0.0002109	0.937	0.905-0.971		2.642e-14	0.8977	0.873-0.923	0.0001	93.3
	rs12628051	22	40654276	C	T	0.9954		2.46e-11	0.862	0.826-0.900		0.003287	0.951	0.920-0.983		1.008e-10	0.9167	0.893-0.941	0.0004	91.99
	rs4821939	22	40659251	A	T	0.9942		4.771e-15	0.837	0.800-0.876		0.00018	0.936	0.904-0.970		1.838e-14	0.8971	0.873-0.922	0.0001	93.17
	rs4821940	22	40659573	C	T	0.9908		6.279e-11	0.865	0.828-0.903		0.003922	0.952	0.921-0.984		2.61e-10	0.9185	0.895-0.943	0.0006	91.58
	rs5757899	22	40659781	A	G	0.9947		4.75e-10	0.871	0.834-0.909		0.004022	0.952	0.921-0.984		8.887e-10	0.9209	0.897-0.945	0.0014	90.22
	rs1074663	22	40663403	G	A	0.9942		2.391e-10	0.869	0.832-0.907		0.003922	0.952	0.921-0.984		5.937e-10	0.9201	0.896-0.945	0.001	90.71
	rs5750926	22	40664165	C	T	0.9822		2.754e-10	0.868	0.831-0.906		0.003962	0.952	0.921-0.984		4.843e-10	0.9197	0.896-0.944	0.0009	90.94
	rs9611304	22	40664678	G	T	0.9925		1.693e-10	0.868	0.831-0.906		0.004011	0.952	0.921-0.984		4.843e-10	0.9197	0.896-0.944	0.0009	90.94
	rs9611305	22	40665067	T	C	0.9925		1.666e-10	0.868	0.831-0.906		0.004017	0.952	0.921-0.984		4.843e-10	0.9197	0.896-0.944	0.0009	90.94
	rs112251865	22	40665225	T	C	0.9886		1.623e-15	0.834	0.797-0.872		0.0002121	0.937	0.905-0.971		1.249e-14	0.8965	0.872-0.922	0.0001	93.71
	rs2413620	22	40668988	G	C	0.9887		1.545e-15	0.834	0.797-0.872		0.0002137	0.937	0.905-0.971		1.249e-14	0.8965	0.872-0.922	0.0001	93.71
	rs733381	22	40669648	G	A	0.9881		1.157e-15	0.833	0.796-0.871		0.0002714	0.938	0.905-0.972		1.399e-14	0.8966	0.872-0.922	0	93.95
	rs5750927	22	40674593	G	A	0.9886		1.511e-10	0.867	0.830-0.905		0.004183	0.952	0.921-0.984		3.946e-10	0.9193	0.895-0.944	0.0008	91.16
	rs4821941	22	40675091	G	A	0.9884		9.682e-12	0.859	0.823-0.897		0.003153	0.951	0.920-0.983		5.284e-11	0.9155	0.892-0.940	0.0003	92.53
	rs11089985	22	40675561	G	A	0.9884		9.549e-12	0.859	0.823-0.897		0.003154	0.951	0.920-0.983		5.284e-11	0.9155	0.892-0.940	0.0003	92.53
	rs5750929	22	40676986	T	A	0.9887		1.455e-10	0.867	0.830-0.905		0.00419	0.952	0.921-0.984		3.946e-10	0.9193	0.895-0.944	0.0008	91.16
	rs6001861	22	40679199	C	T	0.9528		1.244e-10	0.864	0.826-0.904		0.004651	0.952	0.921-0.984		1.03e-09	0.9199	0.896-0.945	0.0007	91.3
	rs9611306	22	40679233	G	A	0.9188		7.856e-11	0.86	0.822-0.900		0.005991	0.953	0.920-0.987		7.866e-10	0.9165	0.891-0.942	0.0004	91.91
	rs5995842	22	40679362	G	C	0.9777		7.977e-12	0.858	0.822-0.896		0.00282	0.95	0.919-0.982		3.052e-11	0.9145	0.891-0.939	0.0002	92.55
	rs6001862	22	40681788	T	C	0.9666		5.583e-12	0.856	0.818-0.895		0.00306	0.95	0.919-0.982		1.159e-10	0.9157	0.891-0.941	0.0003	92.46
	rs6001864	22	40684060	G	C	0.9919		1.339e-11	0.86	0.824-0.898		0.002353	0.95	0.919-0.982		4.725e-11	0.9153	0.891-0.940	0.0003	92.2
	rs4820409	22	40686386	A	G	0.9893		5.885e-12	0.858	0.822-0.896		0.002509	0.95	0.919-0.982		3.052e-11	0.9145	0.891-0.939	0.0002	92.55
	rs743899	22	40688171	C	T	0.9982		1.103e-11	0.86	0.824-0.898		0.002554	0.95	0.919-0.982		4.725e-11	0.9153	0.891-0.940	0.0003	92.2
	rs2008569	22	40688409	G	A	0.9984		1.089e-11	0.86	0.824-0.898		0.002556	0.95	0.919-0.982		4.725e-11	0.9153	0.891-0.940	0.0003	92.2
	rs5757907	22	40688917	A	G	0.9989		1.589e-10	0.868	0.831-0.906		0.003429	0.952	0.921-0.984		4.843e-10	0.9197	0.896-0.944	0.0009	90.94
	rs5750930	22	40689379	G	A	0.9988		1.596e-10	0.868	0.831-0.906		0.003433	0.952	0.921-0.984		4.843e-10	0.9197	0.896-0.944	0.0009	90.94
	rs4820410	22	40690385	G	A	0.9985		1.067e-11	0.86	0.824-0.898		0.002564	0.95	0.919-0.982		4.725e-11	0.9153	0.891-0.940	0.0003	92.2
	rs139906	22	40694170	A	T	0.9864		7.642e-11	0.865	0.828-0.903		0.004615	0.953	0.922-0.985		3.577e-10	0.9191	0.895-0.944	0.0005	91.77
	rs12160369	22	40694727	C	T	0.9912		4.861e-12	0.858	0.822-0.896		0.003026	0.951	0.920-0.983		4.25e-11	0.9151	0.891-0.940	0.0002	92.7
	rs1807554	22	40695364	G	C	0.9982		6.903e-12	0.859	0.823-0.897		0.003157	0.951	0.920-0.983		5.284e-11	0.9155	0.892-0.940	0.0003	92.53
	rs5995843	22	40697377	G	A	0.9984		6.946e-12	0.859	0.823-0.897		0.003163	0.951	0.920-0.983		5.284e-11	0.9155	0.892-0.940	0.0003	92.53
	rs139909	22	40697581	T	C	0.9998		1.087e-10	0.867	0.830-0.905		0.004272	0.953	0.922-0.985		5.391e-10	0.9199	0.896-0.944	0.0007	91.36
	rs34382227	22	40697589	G	T	0.9994		7.148e-12	0.859	0.823-0.897		0.0032	0.951	0.920-0.983		5.284e-11	0.9155	0.892-0.940	0.0003	92.53
	rs12484951	22	40703075	G	T	0.9943		3.616e-15	0.837	0.800-0.876		0.0002053	0.937	0.905-0.971		2.642e-14	0.8977	0.873-0.923	0.0001	93.3
	rs6001872	22	40703245	G	A	0.9988		1.592e-11	0.861	0.825-0.899		0.002548	0.95	0.919-0.982		5.869e-11	0.9157	0.892-0.940	0.0004	92.01
	rs139911	22	40704052	T	C	0.9991		1.062e-10	0.867	0.830-0.905		0.004326	0.953	0.922-0.985		5.391e-10	0.9199	0.896-0.944	0.0007	91.36
	rs2072858	22	40708679	C	T	0.9973		1.103e-11	0.86	0.824-0.898		0.003775	0.952	0.921-0.984		9.085e-11	0.9165	0.893-0.941	0.0003	92.52
	rs17332320	22	40711620	T	G	0.9994		5.442e-15	0.838	0.801-0.877		0.000267	0.938	0.905-0.972		4.842e-14	0.8987	0.874-0.924	0.0001	93.29
	rs6001877	22	40712637	A	G	0.9983		1.82e-11	0.862	0.826-0.900		0.003129	0.951	0.920-0.983		1.008e-10	0.9167	0.893-0.941	0.0004	91.99
	rs139913	22	40713861	A	T	0.9982		2.592e-10	0.869	0.832-0.907		0.004305	0.953	0.922-0.985		8.086e-10	0.9207	0.897-0.945	0.0009	90.92
	rs4821942	22	40718100	A	G	0.9996		4.539e-13	0.846	0.809-0.885		0.003541	0.949	0.916-0.983		1.275e-11	0.9085	0.884-0.934	0.0001	93.54
	aRSQR, imputation accuracy.
	bQ for heterogeneity across all studies was calculated using Cochran's Q test.
	cI2, heterogeneity index.

## Sheet: supplementary table S2
	Supplemental Table S2: The results of Replication stage.
	SNP	Chr	Position	Allele1	Allele2	cases				controls				A1 freq_case	A1 freq_control	ORa	95% CI	P
						11	12	22		11	12	22
	rs3820282	1	22468215	C	T	628	1628	1220		944	2408	1438		0.414845	0.448434	0.87	0.817-0.927	1.582e-05
	rs12479436	2	11666339	G	T	902	1768	808		1195	2378	1217		0.513514	0.497704	1.07158	1.006-1.141	0.03089
	rs2251795	3	169491729	A	T	1391	1616	465		2016	2200	572		0.633353	0.650794	0.932836	0.874-0.996	0.03825
	rs7671335	4	70536154	T	G	1441	1579	461		2050	2101	643		0.640764	0.646746	0.976562	0.916-1.042	0.4797
	rs2242652	5	1280028	G	A	1891	1360	225		2780	1717	274		0.739643	0.762628	0.884956	0.823-0.952	0.0009638
	rs2024233	7	116917427	A	G	1146	1699	634		1536	2308	948		0.573584	0.561352	1.04712	0.983-1.115	0.1506
	rs12674731	8	30175381	A	C	1076	1738	663		1569	2360	865		0.55939	0.573425	0.953289	0.895-1.016	0.1422
	rs75228775	10	105720844	C	T	2880	549	37		4128	622	37		0.910127	0.927303	0.813008	0.726-0.910	0.0003216
	rs2280543	11	203788	C	T	2812	631	36		3657	1065	69		0.898965	0.874452	1.2791	1.157-1.414	1.537e-06
	rs3782232	12	57116249	G	A	2810	629	41		3857	875	62		0.897845	0.895807	1.02564	0.926-1.136	0.6267
	rs17033114	12	103123339	T	C	1953	1302	214		2466	1913	415		0.750649	0.713913	1.20005	1.118-1.288	4.523e-07
	rs7989971	13	40744099	C	G	1000	1769	706		1344	2373	1077		0.542302	0.527847	1.07066	1.005-1.140	0.03394
	rs12484776	22	40652873	A	G	1325	1602	550		2002	2167	625		0.611447	0.643617	0.869565	0.816-0.927	2.026e-05
	aAllele2 were considered as references.

## Sheet: supplementary table S3
	Supplemental Table S3: Summary of genotyping results in all stages.
	SNP	Chr	Nearest Gene	Reference Allele	Non Reference Allele	GWAS Screening Stage 1				Screening Stage 2				Combined Screening Stage 1 & 2						Replication stage				Combined All stages
																	Heterogeneity										Heterogeneity
						OR	95% CI	P		OR	95% CI	P		OR	95% CI	P	Qa	I2 b		OR	95% CI	P		OR	95% CI	P	Qa	I2 b
	rs3820282	1	WNT4	T	C	0.854	0.816-0.893	3.19e-12		0.853	0.825-0.882	5.418e-20		0.8534	0.831-0.877	4.127e-31	0.9673	0		0.87	0.817-0.927	1.582e-05		0.8559	0.835-0.877	3.485e-35	0.8564	0
	rs12479436	2	GREB1	T	G	1.094	1.046-1.144	6.45e-05		1.144	1.107-1.183	5.055e-15		1.1261	1.096-1.157	3.765e-18	0.1182	59.04		1.07158	1.006-1.141	0.03089		1.1176	1.090-1.145	9.497e-19	0.1085	54.97
	rs2251795	3	MYNN	T	A	0.882	0.843-0.923	5.89e-08		0.91	0.878-0.943	9.077e-08		0.8993	0.875-0.925	6.85e-14	0.2846	12.67		0.932836	0.874-0.996	0.03825		0.9044	0.882-0.928	1.238e-14	0.3334	8.95
	rs7671335	4	UGT2A1	G	T	0.896	0.855-0.939	3.62e-06		0.911	0.879-0.944	2.974e-07		0.9056	0.880-0.932	5.652e-12	0.58	0		0.976562	0.916-1.042	0.4797		0.9166	0.893-0.941	4.245e-11	0.0929	57.92
	rs2242652	5	TERT	A	G	0.891	0.847-0.938	1.03e-05		0.9	0.865-0.936	1.697e-07		0.8966	0.869-0.925	5.902e-12	0.7593	0		0.884956	0.823-0.952	0.0009638		0.8948	0.870-0.921	2.418e-14	0.9051	0
	rs2024233	7	WNT2	G	A	1.099	1.053-1.147	2.42e-05		1.084	1.048-1.121	2.556e-06		1.0896	1.061-1.119	1.794e-10	0.6211	0		1.04712	0.983-1.115	0.1506		1.0831	1.057-1.110	1.228e-10	0.4576	0
	rs12674731	8	LOC100128441	C	A	0.906	0.868-0.946	9.54e-06		0.929	0.899-0.960	1.519e-05		0.9203	0.896-0.945	6.761e-10	0.3672	0		0.953289	0.895-1.016	0.1422		0.9252	0.903-0.948	3.557e-10	0.402	0
	rs75228775	10	SLK	T	C	0.755	0.698-0.817	1.28e-12		0.751	0.708-0.796	2.977e-21		0.7524	0.718-0.789	2.112e-32	0.9154	0		0.813008	0.726-0.910	0.0003216		0.761	0.729-0.795	7.448e-35	0.4648	0
	rs2280543	11	BET1L	T	C	1.393	1.296-1.498	3.99e-19		1.337	1.266-1.412	2.147e-25		1.3571	1.299-1.418	1.395e-42	0.3765	0		1.2791	1.157-1.414	1.537e-06		1.3442	1.296-1.394	2.048e-47	0.3836	0
	rs3782232	12	NACA	A	G	1.236	1.114-1.371	7.25e-05		1.176	1.085-1.274	7.993e-05		1.1981	1.124-1.277	2.495e-08	0.4577	0		1.02564	0.926-1.136	0.6267		1.1472	1.087-1.211	6.021e-07	0.0309	71.24
	rs17033114	12	LINC00485	C	T	1.147	1.084-1.214	2.62e-06		1.185	1.135-1.237	2.247e-14		1.171	1.131-1.212	2.151e-19	0.3706	0		1.20005	1.118-1.288	4.523e-07		1.1765	1.141-1.213	6.118e-25	0.5555	0
	rs7989971	13	FLJ42392	G	C	1.122	1.073-1.174	5.14e-07		1.067	1.030-1.105	0.0002226		1.0876	1.058-1.118	3.184e-09	0.0853	66.23		1.07066	1.005-1.140	0.03394		1.0848	1.058-1.113	3.331e-10	0.2066	36.59
	rs12484776	22	TNRC6B	G	A	0.837	0.800-0.876	4.16e-15		0.937	0.905-0.971	0.0002109		0.8977	0.873-0.923	2.642e-14	0.0001	93.3		0.869565	0.816-0.927	2.026e-05		0.8933	0.871-0.916	4.629e-18	0.0004	87.26
	aQ for heterogeneity across all studies was calculated using Cochran's Q test.
	bI2, heterogeneity index.

## Sheet: supplementary table S4
	Supplemental Table S4:
	Summary of previously reported genetic variants associated with uterine leiomyoma in this current GWAS screening stage 1.
	SNP	Chr	POS	Gene	Reference Allele	Non Reference Allele	Current GWAS screening stage 1			Pubmed ID	Population	Concordance with the previous study
							OR (95% CI)	P
	rs10917151	1p36.12	22422721	CDC42/WNT4	G	A	1.16 (1.11-1.22)	1.964e-11		30194396 / 31249589	European	same
	rs7412010	1p36.12	22436446	CDC42/WNT4	C	G	0.85 (0.81-0.89)	2.674e-12		31649266	European	same
	rs2235529	1p36.12	22450487	WNT4	T	C	0.86 (0.82-0.89)	5.196e-12		30226466	European	same
	rs17361789	1q24.3	172122601	DNM3	G	T	0.94 (0.86-1.03)	0.2032		31249589	cAA / dEA / African / European	same
	rs148143917	2p25.1	11664751	GREB1	A	C	ano SNP			30194396	European
	rs35417544	2p25.1	11680403	GREB1	C	T	1.09 (1.04-1.15)	0.0008365		31649266	European	same
	rs10929757	2p25.1	11702661	GREB1	C	A	0.89 (0.86-0.93)	7.179e-07		30194396 / 30226466	European	same
	rs55819434	2p23.2	28333109	BABAM2	G	A	bno data			31649266	European
	rs479404	3p24.1	27363064	NEK10	T	C	1.04 (0.99-1.11)	0.1267		30194396	European	same
	rs35446936	3q26.2	169486508	TERC	G	A	0.88 (0.84-0.93)	1.2e-07		31649266	European	opposite
	rs10936600	3q26.2	169514585	LRRC34	A	T	0.89 (0.85-0.93)	8.75e-08		30226466	European	same
	rs143835293	3q29	197623337		G	A	ano SNP			30226466	European
	rs765333492	4q12	53887270	SCFD2	T	C	ano SNP			30194396	European
	rs62323680	4q12	54546192		A	G	ano SNP			30226466	European
	rs62323682	4q12	54550174	LNX1/PDGFRA	C	T	ano SNP			31649266	European
	rs12640488	4q13.3	70600738	SULT1B1	A	G	1.07 (1.02-1.12)	0.01045		31649266	European	opposite
	rs2202282	4q13.3	70634441	SULT1E1	C	T	1.07 (1.02-1.12)	0.005585		30194396 / 30226466	European	same
	rs4699299	4q22.3	95501166	PDLIM5	C	T	0.96 (0.92-1.01)	0.08411		31649266	European	opposite
	rs10069690	5p15.33	1279790	TERT	C	T	1.12 (1.06-1.18)	1.527e-05		30194396	European	same
	rs72709458	5p15.33	1283755	TERT	T	C	0.88 (0.83-0.93)	2.559e-06		30226466 / 31649266	European	same
	rs2456181	5q35.2	176450837	ZNF346	G	C	0.96 (0.92-1.00)	0.04893		30226466 / 31649266	European	same / opposite
	rs116251328	6p21.31	34177510	GRM4/HMGA1	T	A	ano SNP			31649266	European
	rs58415480	6q25.2	152562271	SYNE1/ESR1	C	G	bno data			30194396 / 30226466 / 31249589 / 31649266	cAA / dEA / African / European
	rs2270206	7q31.2	116913567	WNT2	A	C	0.94 (0.90-0.98)	0.006007		31649266	European	same
	rs73639400	9p24.3	683423	KANK1	T	C	1.05 (1.00-1.09)	0.04134		30194396	European	same
	rs7027685	9p24.3	802228	DMRT1	A	T	1.06 (1.01-1.11)	0.02829		30226466	European	same
	rs7030354	9p24.3	804231	DMRT1	C	T	1.06 (1.02-1.12)	0.01118		30194396	European	same
	rs10976689	9p24.3	804886	ANKRD15	A	G	1.07 (1.02-1.12)	0.008597		31649266	European	opposite
	rs1812264	9p24.3	805427	LOC105375949	T	G	1.07 (1.02-1.12)	0.008777		31249589	cAA / dEA / African / European	same
	rs10508765	10p11.22	31968783	ZEB1/ARHGAP12	G	A	1.08 (1.01-1.15)	0.02706		31649266	European	same
	rs1265164	10q24.33	105674854	OBFC1	G	A	ano SNP			30226466	European
	rs9419958	10q24.33	105675946	OBFC1	C	T	ano SNP			31649266	European
	rs7907606	10q24.33	105680631	OBFC1	T	G	1.06 (1.00-1.13)	0.03686		30194396 / 31249589	European	same
	rs7913069	10q24.33	105714399	OBFC1	G	A	1.31 (1.21-1.41)	2.21e-12		21460842	Japanese	same
	rs7124615	11p15.5	186604	SCGB1C1/BET1L	C	T	bno data			31249589	cAA / dEA / African / European
	rs2280543	11p15.5	203788	BET1L	T	C	1.39 (1.29-1.50)	3.99e-19		21460842	Japanese	same
	rs11246001	11p15.5	210899	BET1L	C	T	0.72 (0.67-0.77)	5.801e-19		30194396	European	same
	rs507139	11p15.5	225196	SIRT3	G	A	bno data			30194396 / 30226466	European
	rs547025	11p15.5	232855	RIC8A/BET1L	T	C	bno data			31649266	European
	rs11031006	11p14.1	30226528	FSHB	A	G	1.33 (1.14-1.55)	0.000281		31649266	European	opposite
	rs11031731	11p13	32365430	WT1	G	A	1.14 (1.03-1.25)	0.01247		30194396	European	same
	rs61889186	11p13	32367570	WT1	G	C	0.88 (0.80-0.98)	0.01453		31649266	European	opposite
	rs10835889	11p13	32370380	WT1	A	G	0.88 (0.80-0.98)	0.01593		30226466 / 31249589	European	same
	rs2785202	11p13	35084835	PDHX/CD44	G	C	1.03 (0.98-1.09)	0.187		31649266	European	same
	rs2553772	11p13	35085453	PDHX	T	G	1.03 (0.98-1.09)	0.187		30226466	European	same
	rs1800057	11q22.3	108143456	ATM	C	G	ano SNP			30194396	European
	rs141379009	11q22.3	108149207	ATM	G	T	ano SNP			30226466	European
	rs1801516	11q22.3	108175462	ATM	G	A	3.28 (1.35-7.93)	0.008453		30194396	European	opposite
	rs149934734	11q22.3	108315606	C11orf65/KDELC2	C	T	ano SNP			31649266	European
	rs2131371	12q13.11	46796522	SLC38A2	A	C	1.05 (0.98-1.12)	0.152		31649266	European	opposite
	rs12832777	12q13.11	46831129	LOC100288798	T	C	1.05 (0.98-1.12)	0.1624		30226466	European	same
	rs11178393	12q15	71150658	PTPRR	C	T	ano SNP			31649266	European
	rs28583837	12q24.31	123863620	PITPNM2	G	A	ano SNP			31649266	European
	rs117245733	13q14.11	40723944	LINC0	G	A	ano SNP			30194396 / 31649266	European
	rs7986407	13q14.11	41179798	FOXO1	A	G	1.01 (0.97-1.06)	0.5699		30194396 / 30226466	European	same
	rs4785384	16q12.1	50147993	HEATR3	C	T	1.06 (1.01-1.11)	0.01747		31249589	cAA / dEA / African / European	same
	rs66998222	16q12.1	51481596	SALL1	A	G	ano SNP			30226466	European
	rs78378222	17p13.1	7571752	TP53	T	G	ano SNP			30194396 / 30226466 / 31249589 / 31649266	cAA / dEA / African / European
	rs16991615	20p12.3	5948227	MCM8	G	A	ano SNP			30194396 / 31649266	European
	rs6094982	20q13.13	46761257	LOC105372640	T	A	ano SNP			31249589	cAA / dEA / African / European
	rs739187	22q13.1	37728254	CYTH4	C	T	1.00 (0.96-1.04)	0.9199		28975356	African American
	rs12484776	22q13.1	40652873	TNRC6B	A	G	1.19 (1.14-1.25)	4.16e-15		21460842	Japanese	same
	rs4821939	22q13.1	40659251	TNRC6B	A	T	0.84 (0.80-0.88)	4.771e-15		31649266	European	same
	rs733381	22q13.1	40669648	TNRC6B	G	A	0.83 (0.80-0.87)	1.157e-15		30226466	European	same
	rs12484951	22q13.1	40703075	TNRC6B	T	G	1.19 (1.14-1.25)	3.616e-15		30194396	European	same
	rs3830738	22q13.1	40711227	TNRC6B	AT	A	bno data			31249589
	rs5937008	Xq13.1	70093038	TEX11/MED12	C	T	0.96 (0.92-1.01)	0.1162		30226466	European	same
	rs4360450	Xq13.1	70146398	MED12	G	A	ano SNP			31649266	European
	rs5930554	Xq26.2	131312089	RAP2C	C	T	0.85 (0.77-0.93)	0.0005055		30226466	European	same
	rs12392108	Xq26.2	131314262	RAP2C	A	T	0.85 (0.77-0.93)	0.849		31649266	European	opposite
	ano SNP in Japanese population
	bno data in our GWAS data
	cAA, African American
	dEA, European American

## Sheet: supplementary table S5
	Supplemental Table S5: All SNPs on FH, HMGA2 and MED12 in GWAS Screening Stage 1.
	SNP	Chr	Position	Reference Allele	Non Reference Allele	RSQRa		GWAS Screening Stage 1
								P	OR	95% CI
	rs75440584	1	241663461	T	C	0.9677		0.3167	0.955	0.873-1.045
	rs4660098	1	241663476	G	A	0.9931		0.2468	1.043	0.97-1.121
	rs12085636	1	241664331	C	T	0.9972		0.3909	0.98	0.937-1.025
	rs75863576	1	241665158	C	G	0.9672		0.316	0.955	0.873-1.045
	rs68119865	1	241665323	G	A	0.9857		0.8906	1.006	0.927-1.092
	rs2185626	1	241665510	G	A	0.9912		0.07061	0.953	0.906-1.003
	rs146223034	1	241666064	T	C	0.8112		0.8847	0.987	0.832-1.171
	rs10802968	1	241666543	T	C	0.9953		0.03348	0.937	0.882-0.996
	rs2994990	1	241666701	A	T	0.9875		0.4742	0.982	0.935-1.031
	rs4660099	1	241667233	T	C	0.9945		0.03332	0.937	0.882-0.996
	rs4659607	1	241667244	G	T	0.9997		0.04498	1.048	1.002-1.096
	rs61737760	1	241667523	T	C	0.989		0.9682	1.002	0.923-1.088
	rs12065955	1	241669249	T	C	0.9923		0.2441	1.044	0.971-1.122
	rs3014577	1	241669842	C	T	0.991		0.2329	0.972	0.928-1.019
	rs74466884	1	241670374	C	T	0.3608		0.1901	1.179	0.922-1.505
	rs11802956	1	241671638	T	C	0.989		0.4065	0.981	0.935-1.027
	rs116996841	1	241672366	A	T	0.9849		0.9505	1.003	0.924-1.089
	rs149818615	1	241672382	T	A	0.7359		0.005013	1.371	1.1-1.707
	rs12062672	1	241672586	G	C	0.9895		0.2355	1.044	0.972-1.124
	rs117710356	1	241672708	A	G	0.3022		0.8403	0.958	0.63-1.457
	rs67528386	1	241673921	G	A	0.9843		0.948	1.003	0.924-1.089
	rs12563264	1	241674333	A	C	0.96		0.02945	0.935	0.879-0.993
	rs76050219	1	241674735	A	C	0.9891		0.2342	1.045	0.972-1.124
	rs6673988	1	241675119	C	G	0.9572		0.03108	0.935	0.88-0.994
	rs66626588	1	241675945	A	G	0.9838		0.9454	1.003	0.924-1.089
	rs11810810	1	241676239	G	A	0.9507		0.02497	0.933	0.877-0.991
	rs10926499	1	241676255	T	C	0.9725		0.4048	0.98	0.935-1.027
	rs10926500	1	241676758	T	C	0.9723		0.4051	0.98	0.935-1.027
	rs2275162	1	241677035	A	T	0.9833		0.9426	1.003	0.924-1.089
	rs2992644	1	241678668	T	C	0.9997		0.008175	0.943	0.904-0.985
	rs1335898	1	241679307	C	G	0.998		0.00816	0.943	0.903-0.984
	rs3014576	1	241679889	A	G	0.9663		0.2313	0.972	0.927-1.018
	rs2225788	1	241681320	T	G	0.9971		0.008149	0.943	0.903-0.984
	rs4659608	1	241681430	G	C	0.9372		0.03467	0.937	0.882-0.996
	rs149364921	1	241682433	T	C	0.7965		0.01992	0.733	0.565-0.951
	rs111416913	1	241682820	T	G	0.9767		0.5841	1.022	0.945-1.106
	rs142392762	12	66220348	C	T	0.4881		0.2376	0.838	0.624-1.124
	rs2293120	12	66220534	C	T	0.9962		0.3099	0.973	0.922-1.025
	rs2258238	12	66221060	T	A	0.9899		0.8264	1.007	0.944-1.074
	rs2272046	12	66224461	C	A	0.8535		0.07662	0.937	0.871-1.007
	rs7964535	12	66225333	G	A	0.9967		0.312	0.973	0.922-1.025
	rs2854603	12	66225529	G	C	0.9897		0.8328	1.007	0.944-1.074
	rs145260960	12	66225697	G	A	0.0595		0.5119	1.455	0.475-4.456
	rs11175933	12	66226241	G	A	0.6822		0.02868	1.106	1.01-1.209
	rs7979673	12	66227257	T	C	0.998		0.1728	0.962	0.91-1.016
	rs7979799	12	66227389	G	C	0.9983		0.1736	0.962	0.911-1.017
	rs182078599	12	66227479	C	T	0.8948		0.2333	1.353	0.823-2.227
	rs78146312	12	66227802	C	T	0.3737		0.2758	0.894	0.731-1.094
	rs11175936	12	66228059	C	A	0.9994		0.1759	0.962	0.911-1.017
	rs149257753	12	66229408	T	C	0.8937		0.2294	1.357	0.825-2.232
	rs182389581	12	66230008	G	A	0.4934		0.2871	0.913	0.771-1.081
	rs151073614	12	66231124	A	C	0.3698		0.1631	0.802	0.588-1.093
	rs10878337	12	66231626	C	T	0.999		0.3179	0.973	0.923-1.026
	rs17847172	12	66232428	A	G	0.1957		0.1956	0.824	0.614-1.105
	rs2583934	12	66232810	T	G	0.9836		0.4177	0.981	0.936-1.028
	rs12310312	12	66234758	A	G	0.9913		0.3137	0.973	0.922-1.025
	rs12580694	12	66234788	A	C	0.1208		0.9478	0.986	0.642-1.515
	rs2583937	12	66235464	C	T	0.9928		0.9539	1.002	0.939-1.069
	rs2272047	12	66236735	C	T	1		0.3191	0.973	0.923-1.026
	rs2612057	12	66237410	A	T	0.9934		0.9575	1.002	0.939-1.069
	rs138425215	12	66238975	C	T	0.6015		0.05057	1.242	0.999-1.544
	rs2583936	12	66239052	T	C	0.9556		0.9115	0.996	0.934-1.063
	rs2612059	12	66239111	C	A	0.9971		0.4117	0.981	0.936-1.028
	rs61425523	12	66239285	A	G	0.9996		0.3185	0.973	0.923-1.026
	rs11175942	12	66239641	C	G	0.9996		0.3083	0.972	0.922-1.025
	rs2446768	12	66239717	G	C	0.9978		0.396	0.98	0.935-1.027
	rs10878338	12	66239870	T	C	0.9996		0.3048	0.972	0.922-1.025
	rs10878339	12	66239874	G	A	0.9997		0.3031	0.972	0.922-1.025
	rs77644469	12	66239885	A	C	0.9997		0.3014	0.972	0.922-1.025
	rs2583929	12	66241372	T	C	0.9976		0.9693	1.001	0.938-1.068
	rs78396295	12	66241777	G	A	0.8578		0.08019	0.937	0.872-1.008
	rs7961706	12	66241898	A	G	1		0.3042	0.972	0.922-1.025
	rs74234985	12	66242327	G	A	0.9998		0.303	0.972	0.922-1.025
	rs2612060	12	66243502	G	A	0.9999		0.9777	1.001	0.938-1.068
	rs188116566	12	66245163	T	C	0.4286		0.2494	0.764	0.483-1.209
	rs2583930	12	66246181	G	A	0.9994		0.3579	0.979	0.933-1.025
	rs17225871	12	66246454	C	T	0.6956		0.01717	1.113	1.019-1.216
	rs74980477	12	66246888	A	G	0.8133		0.03635	0.926	0.861-0.996
	rs11834895	12	66247010	G	C	0.9993		0.2855	0.971	0.921-1.024
	rs11834900	12	66247051	T	C	0.9993		0.2835	0.971	0.921-1.024
	rs74665861	12	66248218	C	T	0.8576		0.07214	0.936	0.871-1.007
	rs79612441	12	66248599	T	A	0.1108		0.9842	1.005	0.605-1.67
	rs75792941	12	66249581	C	T	0.9996		0.2777	0.971	0.92-1.023
	rs76826776	12	66249605	T	G	0.9997		0.2758	0.971	0.92-1.023
	rs343092	12	66250940	T	G	1		0.3413	0.978	0.933-1.025
	rs189339	12	66252294	A	G	0.9998		0.3379	0.978	0.932-1.024
	rs80319366	12	66253493	A	G	0.858		0.06559	0.934	0.869-1.005
	rs117735483	12	66253587	A	T	0.6629		0.07229	0.882	0.769-1.012
	rs73327450	12	66254930	A	G	0.9998		0.2773	0.971	0.92-1.023
	rs73119878	12	66255003	A	G	0.9998		0.2782	0.971	0.92-1.023
	rs343093	12	66255005	G	C	0.9994		0.2424	0.973	0.928-1.019
	rs11175944	12	66256395	C	G	1		0.2875	0.971	0.921-1.024
	rs76642245	12	66256544	A	G	0.5153		0.9801	0.998	0.855-1.165
	rs143975502	12	66256703	G	T	0.8982		0.4524	1.147	0.801-1.642
	rs7959396	12	66256947	C	A	0.9979		0.2805	0.971	0.92-1.023
	rs1480475	12	66258236	G	C	0.9964		0.2388	0.968	0.916-1.022
	rs117051965	12	66258705	G	A	0.8415		0.2712	1.155	0.893-1.493
	rs1383305	12	66258822	T	C	0.9969		0.2351	0.967	0.916-1.022
	rs343090	12	66258972	G	T	0.999		0.785	0.991	0.927-1.059
	rs343089	12	66259116	G	C	0.9991		0.7905	0.991	0.927-1.059
	rs343088	12	66259664	T	C	0.8192		0.714	1.013	0.946-1.085
	rs140509402	12	66259665	A	G	0.2388		0.2505	0.911	0.775-1.069
	rs343087	12	66260924	A	G	0.9999		0.2276	0.972	0.927-1.018
	rs1460126	12	66261977	G	A	0.9997		0.2017	0.965	0.914-1.02
	rs1383306	12	66262988	A	T	0.9988		0.8826	0.995	0.931-1.064
	rs143246915	12	66263942	C	G	0.1115		0.7539	0.928	0.582-1.479
	rs77132034	12	66265417	C	T	0.9978		0.2015	0.965	0.914-1.02
	rs118156519	12	66266133	A	G	0.8058		0.2511	1.166	0.898-1.512
	rs7967476	12	66266393	G	A	0.9554		0.4048	0.976	0.922-1.033
	rs151020055	12	66266520	G	T	0.2717		0.2404	0.785	0.524-1.176
	rs9668162	12	66268782	G	C	0.9525		0.4459	0.978	0.924-1.035
	rs59342259	12	66270772	C	G	0.3777		0.3632	1.13	0.869-1.469
	rs77669505	12	66271429	T	C	0.1847		0.1518	0.814	0.614-1.079
	rs7305597	12	66272202	A	G	0.9548		0.704	0.987	0.922-1.057
	rs117982783	12	66272359	T	G	0.7399		0.3989	1.059	0.927-1.21
	rs7973574	12	66272732	G	A	0.8176		0.3434	0.957	0.874-1.047
	rs77865459	12	66273499	A	G	0.5154		0.2755	0.806	0.548-1.187
	rs117339553	12	66273651	G	A	0.9057		0.1039	1.168	0.968-1.411
	rs7958066	12	66276199	T	C	0.8361		0.3791	0.96	0.877-1.05
	rs10878342	12	66277698	T	A	0.9662		0.5417	0.985	0.938-1.035
	rs117052598	12	66277998	C	T	0.7417		0.3893	1.06	0.929-1.208
	rs12425829	12	66279099	A	T	0.8355		0.8354	1.008	0.936-1.086
	rs77649070	12	66279618	A	G	0.9925		0.6922	0.986	0.921-1.056
	rs111477823	12	66279822	A	C	0.993		0.6933	0.986	0.921-1.056
	rs77427325	12	66280145	C	T	0.7146		0.6891	0.982	0.899-1.073
	rs117313690	12	66281348	A	C	0.9941		0.694	0.986	0.921-1.056
	rs187387736	12	66282501	C	G	0.1653		0.6697	0.942	0.718-1.238
	rs147425556	12	66282505	T	G	0.9737		0.6956	0.986	0.921-1.056
	rs12230175	12	66282632	C	G	0.9959		0.7021	0.991	0.944-1.041
	rs79364830	12	66282644	T	C	0.875		0.5622	1.023	0.946-1.107
	rs117811202	12	66283202	G	A	0.2558		0.02551	1.749	1.071-2.855
	rs78232438	12	66283233	A	T	0.9974		0.6964	0.987	0.921-1.056
	rs144304404	12	66283509	G	A	0.2006		0.3413	0.875	0.665-1.152
	rs60216674	12	66283574	A	G	0.8409		0.3847	0.961	0.878-1.051
	rs17179453	12	66283600	C	T	0.9991		0.6975	0.987	0.922-1.057
	rs59403404	12	66283673	C	T	0.8415		0.3852	0.961	0.878-1.051
	rs11175947	12	66284336	C	T	0.9983		0.08996	1.039	0.993-1.087
	rs17101853	12	66284873	C	T	1		0.7293	0.992	0.944-1.041
	rs143108971	12	66286737	A	G	0.5076		0.9765	0.998	0.853-1.167
	rs77619588	12	66289733	C	A	0.8778		0.5412	1.025	0.947-1.108
	rs12423095	12	66291232	C	T	0.8777		0.5393	1.025	0.947-1.108
	rs117198352	12	66291242	A	G	0.5065		0.9632	0.996	0.851-1.165
	rs11175948	12	66291374	T	C	0.9879		0.7989	0.991	0.925-1.061
	rs74234986	12	66291432	C	A	0.842		0.3986	0.962	0.879-1.052
	rs11175949	12	66291721	G	A	0.9879		0.8291	0.995	0.947-1.045
	rs75772868	12	66291785	T	G	0.4082		0.4179	0.951	0.842-1.074
	rs79287872	12	66291982	G	A	0.9217		0.5766	0.977	0.902-1.059
	rs76697531	12	66293071	C	T	0.6719		0.1547	0.908	0.794-1.037
	rs79403555	12	66293773	G	T	0.6569		0.6135	0.963	0.834-1.114
	rs7958929	12	66293795	G	C	0.9951		0.8325	0.995	0.947-1.045
	rs114219128	12	66294594	A	G	0.1538		0.1912	1.52	0.81-2.852
	rs75687305	12	66294634	T	G	0.7444		0.3718	1.062	0.931-1.211
	rs2054547	12	66295103	G	A	0.9955		0.8359	0.995	0.947-1.045
	rs141060959	12	66295273	T	C	0.508		0.1966	0.863	0.69-1.079
	rs7978761	12	66295570	C	T	0.9958		0.8383	0.995	0.947-1.045
	rs60143883	12	66296807	A	G	0.3885		0.4239	1.113	0.856-1.447
	rs7978243	12	66296825	T	G	0.8427		0.4067	0.962	0.88-1.054
	rs77255537	12	66297279	C	T	0.8763		0.4748	1.029	0.952-1.113
	rs1563835	12	66297811	T	C	0.9969		0.8571	0.996	0.948-1.046
	rs1563834	12	66298031	T	C	0.9971		0.8584	0.996	0.948-1.046
	rs7133074	12	66298179	T	C	0.9974		0.8598	0.996	0.948-1.046
	rs12425231	12	66298702	G	A	0.8765		0.4692	1.029	0.952-1.113
	rs76591908	12	66300319	A	C	0.8766		0.4678	1.029	0.952-1.113
	rs146227635	12	66302296	G	A	0.1912		0.1569	1.73	0.81-3.693
	rs4762124	12	66302865	T	G	0.8434		0.412	0.963	0.88-1.054
	rs10878344	12	66303735	A	G	0.9986		0.8656	0.996	0.948-1.046
	rs116950247	12	66303836	A	G	0.7443		0.3507	1.065	0.934-1.214
	rs77411888	12	66305294	A	G	0.8434		0.4132	0.963	0.88-1.054
	rs75386941	12	66305703	T	C	0.9286		0.7458	0.988	0.917-1.064
	rs12298541	12	66306441	A	C	0.9992		0.001735	1.115	1.04-1.193
	rs141668872	12	66306690	G	A	0.6281		0.6516	0.952	0.771-1.177
	rs78161019	12	66306869	C	T	0.8432		0.4126	0.963	0.88-1.054
	rs145198712	12	66306870	G	T	0.6401		0.7331	0.974	0.835-1.134
	rs2884562	12	66307830	G	A	0.9457		0.7187	0.991	0.942-1.043
	rs10878345	12	66308644	G	A	0.9896		0.8827	0.996	0.948-1.046
	rs2306436	12	66308915	C	T	0.0627		0.6559	0.864	0.455-1.64
	rs11175960	12	66309997	G	C	0.8196		0.6123	0.98	0.904-1.061
	rs11175961	12	66309998	T	C	0.8193		0.6124	0.98	0.904-1.061
	rs75184762	12	66313202	G	T	0.1717		0.2606	0.855	0.652-1.123
	rs4762125	12	66314661	A	G	0.8418		0.4002	0.962	0.877-1.055
	rs168220	12	66314759	T	A	0.5421		0.4798	1.065	0.895-1.268
	rs7297477	12	66315898	C	T	0.7459		0.9326	1.003	0.937-1.074
	rs343091	12	66316484	G	A	0.7616		0.44	0.96	0.865-1.065
	rs35524197	12	66317575	A	G	0.9316		0.2569	1.065	0.954-1.189
	rs7487625	12	66319996	C	A	0.9989		0.2136	1.037	0.979-1.097
	rs10878346	12	66320873	A	G	0.9888		0.2152	1.037	0.979-1.097
	rs12424216	12	66320891	G	A	0.9799		0.2433	1.065	0.958-1.184
	rs12426889	12	66320894	A	G	0.98		0.2433	1.065	0.958-1.184
	rs11175967	12	66321344	G	C	0.9887		0.2152	1.037	0.979-1.097
	rs74498814	12	66321346	T	C	0.4169		0.5676	0.964	0.848-1.095
	rs10878347	12	66321492	C	T	0.9882		0.2155	1.037	0.979-1.097
	rs71450835	12	66321671	A	G	0.9876		0.2417	1.065	0.958-1.184
	rs1460123	12	66322322	A	C	0.9908		0.2009	1.038	0.98-1.098
	rs12812630	12	66322841	A	G	0.9878		0.2418	1.065	0.958-1.184
	rs118135786	12	66324167	T	C	0.0716		0.07696	0.557	0.291-1.066
	rs11175970	12	66324590	T	C	0.9902		0.4686	1.024	0.96-1.093
	rs343086	12	66325689	C	T	0.9634		0.05319	1.085	1-1.179
	rs61542571	12	66325843	T	C	0.9748		0.07835	1.044	0.996-1.094
	rs10784500	12	66326139	G	A	0.8159		0.09898	1.043	0.993-1.095
	rs117923051	12	66326543	T	A	0.1032		0.3502	0.817	0.534-1.25
	rs1480474	12	66326943	A	G	0.9759		0.3294	1.032	0.97-1.099
	rs4992846	12	66327028	T	C	0.9869		0.4709	1.024	0.96-1.093
	rs1156095	12	66327254	G	A	0.9772		0.4465	0.965	0.882-1.057
	rs12580315	12	66327581	T	A	0.2184		0.2938	0.928	0.808-1.067
	rs10878349	12	66327632	A	G	0.9774		0.3281	1.032	0.97-1.099
	rs117064579	12	66327655	C	T	0.3645		0.6892	1.039	0.861-1.254
	rs12811995	12	66327978	C	T	0.9911		0.241	1.065	0.958-1.184
	rs12810758	12	66328027	T	C	0.9923		0.2011	1.038	0.98-1.098
	rs79367005	12	66328866	T	C	0.9607		0.3694	1.032	0.964-1.106
	rs7966340	12	66331365	C	G	0.9934		0.194	1.039	0.981-1.099
	rs78745535	12	66333664	C	G	0.8601		0.5477	0.967	0.867-1.08
	rs11175973	12	66333775	G	T	0.9966		0.4819	1.023	0.959-1.092
	rs79637101	12	66334744	T	C	0.7241		0.5279	1.054	0.895-1.239
	rs35083527	12	66336692	T	C	0.9938		0.2409	1.065	0.958-1.184
	rs117253673	12	66337242	C	G	0.1027		0.3529	0.817	0.534-1.25
	rs17101923	12	66338202	T	G	0.9969		0.208	1.037	0.98-1.098
	rs59806226	12	66340286	A	T	0.993		0.441	1.026	0.961-1.094
	rs35084099	12	66340703	C	A	0.9971		0.2081	1.037	0.98-1.098
	rs58569716	12	66341873	T	C	0.9995		0.4871	1.023	0.959-1.092
	rs11175978	12	66342868	T	C	0.9996		0.4873	1.023	0.959-1.092
	rs146185903	12	66342964	A	G	0.1077		0.9392	1.018	0.647-1.601
	rs1038196	12	66343400	G	C	0.9982		0.3098	1.033	0.97-1.099
	rs10784502	12	66343810	C	T	0.9986		0.308	1.033	0.971-1.1
	rs1480469	12	66346121	A	G	0.9983		0.0725	1.044	0.996-1.094
	rs1979440	12	66346624	T	C	0.9972		0.3095	1.033	0.971-1.1
	rs12371967	12	66346714	C	T	0.9944		0.4669	0.967	0.884-1.059
	rs75204370	12	66347164	G	T	0.1419		0.7142	0.929	0.625-1.38
	rs7959830	12	66347368	G	T	0.9972		0.2999	1.034	0.971-1.1
	rs76773918	12	66347437	G	C	0.1588		0.4787	0.921	0.734-1.156
	rs10878350	12	66347870	A	C	0.9992		0.05914	1.046	0.998-1.096
	rs1871674	12	66348134	A	T	0.9939		0.2365	1.066	0.959-1.185
	rs112299942	12	66348790	G	A	0.9888		0.3872	1.029	0.965-1.098
	rs140437580	12	66349570	A	G	0.2726		0.3131	0.812	0.541-1.217
	rs77619368	12	66349792	A	G	0.072		0.3621	0.791	0.478-1.308
	rs17179670	12	66349812	G	A	0.9992		0.2572	1.063	0.956-1.182
	rs12231519	12	66351117	A	G	0.9908		0.3206	1.033	0.969-1.103
	rs11175979	12	66351141	T	C	0.3253		0.8009	1.019	0.88-1.181
	rs74097840	12	66351818	C	T	0.9909		0.3197	1.033	0.969-1.103
	rs1351394	12	66351826	T	C	0.9918		0.3532	1.03	0.968-1.097
	rs75635661	12	66352151	A	G	0.4128		0.5503	0.962	0.847-1.092
	rs11175980	12	66352572	T	C	0.9912		0.3181	1.033	0.969-1.103
	rs117707272	12	66352761	C	G	0.2383		0.04153	0.887	0.791-0.997
	rs7138102	12	66353891	G	A	0.9978		0.1383	1.038	0.988-1.09
	rs139639669	12	66354146	G	A	0.2586		0.8277	1.047	0.694-1.58
	rs867633	12	66354911	G	A	0.9958		0.1851	1.039	0.981-1.099
	rs11175981	12	66354948	T	C	0.9916		0.3141	1.034	0.969-1.103
	rs922626	12	66356100	G	A	0.9965		0.05327	1.047	0.999-1.098
	rs3741427	12	66357211	T	G	0.6395		0.401	1.077	0.906-1.28
	rs1042725	12	66358347	C	T	1		0.1193	1.04	0.99-1.092
	rs8756	12	66359752	C	A	0.9996		0.4092	1.027	0.965-1.094
	rs11175982	12	66360068	C	T	0.9976		0.04843	1.049	1-1.099
	rs4844282	X	70340738	G	A	0.8389		0.5044	0.981	0.926-1.038
	rs4844283	X	70341914	A	G	0.8383		0.5052	0.981	0.926-1.038
	rs59024650	X	70344331	C	G	0.8378		0.506	0.981	0.924-1.04
	rs2075790	X	70345593	T	C	0.7302		0.2844	0.953	0.872-1.04
	rs147820835	X	70347461	A	G	0.3766		0.4272	1.086	0.886-1.332
	rs5030617	X	70348317	C	G	0.7306		0.2817	0.952	0.872-1.04
	rs146560693	X	70348620	T	C	0.1764		0.6415	0.89	0.544-1.455
	rs73539609	X	70350287	G	A	0.6295		0.9677	1.003	0.856-1.176
	rs6525471	X	70351838	T	C	0.9962		0.3297	0.977	0.931-1.023
	rs4844284	X	70355942	C	G	0.9991		0.3092	0.976	0.931-1.023
	rs12852829	X	70356642	C	T	0.9992		0.3097	0.976	0.931-1.023
	rs41298482	X	70356704	T	C	0.7466		0.2589	0.951	0.873-1.037
	rs34784349	X	70356863	T	C	0.1194		0.4959	1.166	0.75-1.811
	rs56791145	X	70358232	T	C	0.65		0.9288	1.007	0.856-1.185
	rs6525472	X	70358430	A	T	0.7426		0.2655	0.952	0.874-1.038
	rs187566324	X	70359506	C	T	0.3283		0.5651	0.897	0.62-1.3
	rs7051453	X	70361273	T	C	0.7056		0.236	0.949	0.868-1.036
	rs7056408	X	70361608	C	T	0.9876		0.3177	0.976	0.931-1.023
	rs3895088	X	70361619	C	T	0.8718		0.6271	0.986	0.932-1.044
	aRSQR, imputation accuracy.

## Sheet: supplementary table S6
	Supplemental Table S6:
	Table of linear regression results for telomere length of normal myometrium tissues and tumours in different genotypes.
	Locus	SNP	Normal myometrium tissues			Leiomyoma Tumours
			Beta	95%CI	P	Beta	95%CI	P
	3q26.2	rs2251795	-0.11	-0.20, -0.01	0.0359404	-0.104	-0.19, -0.02	0.0225117
	5p15.33	rs2242652	-0.06	-0.19, 0.06	0.312058	0.05	-0.06, 0.17	0.387737
	10q24.33	rs75228775	-0.04	-0.21, 0.14	0.653702	0.05	-0.13, 0.23	0.598488
	P, P values were obtained by linear regression analysis
